# Supplementary material for: Need-Based Up-Regulation of Protein Levels in Response to Deletion of Their Duplicate Genes
Source: PLoS Biol. 2010 Mar 30;8(3):e1000347. doi: 10.1371/journal.pbio.1000347 (PMC2846854; doi:10.1371/journal.pbio.1000347)
Supplement: Table S1 — Library of yeast strains generated for this work. (0.23 MB XLS) [file pbio.1000347.s011.xls]

## Sheet: main library
[Main strains library]
ID	plt	rw	col	X1	X2	SGD description of X1
1	1	A	1	empty	empty	#N/A
2	1	A	2	GDH3	GDH1	NADP(+)-dependent glutamate dehydrogenase, synthesizes glutamate from ammonia and alpha-ketoglutarate; rate of alpha-ketoglutarate utilization differs from Gdh3p; expression regulated by nitrogen and carbon sources
3	1	A	3	GPB2	GPB1	Proposed beta subunit of the heterotrimeric G protein; interacts with the receptor Grp1p, affects signaling by altering the level of phosphorylation of PKS substrates; regulates pseudohyphal growth through cAMP levels; homolog of Gpb2p
4	1	A	4	YAL037W	YOR342C	Putative protein of unknown function; green fluorescent protein (GFP)-fusion protein localizes to the cytoplasm and the nucleus
5	1	A	5	SNC1	SNC2	Vesicle membrane receptor protein (v-SNARE) involved in the fusion between Golgi-derived secretory vesicles with the plasma membrane; member of the synaptobrevin/VAMP family of R-type v-SNARE proteins
6	1	A	6	MYO4	MYO2	One of two type V myosin motors (along with MYO4) involved in actin-based transport of cargos; required for the polarized delivery of secretory vesicles, the vacuole, late Golgi elements, peroxisomes, and the mitotic spindle
7	1	A	7	FRT2	FRT1	Tail-anchored endoplasmic reticulum membrane protein that is a substrate of the phosphatase calcineurin, interacts with homolog Frt2p, promotes cell growth in conditions of high Na+, alkaline pH, and cell wall stress
8	1	A	8	PMT2	PMT3	Protein O-mannosyltransferase, transfers mannose residues from dolichyl phosphate-D-mannose to protein serine/threonine residues; acts in a complex with Pmt5p, can instead interact with Pmt1p in some conditions; target for new antifungals
9	1	A	9	CCR4	NGL1	Putative endonuclease, has a domain similar to a magnesium-dependent endonuclease motif in mRNA deadenylase Ccr4p; the authentic, non-tagged protein is detected in highly purified mitochondria in high-throughput studies
10	1	A	10	PSK1	PSK2	One of two (see also PSK1) PAS domain containing S/T protein kinases; regulates sugar flux and translation in response to an unknown metabolite by phosphorylating Ugp1p and Gsy2p (sugar flux) and Caf20p, Tif11p and Sro9p (translation)
11	1	A	11	NTG1	NTG2	DNA N-glycosylase and apurinic/apyrimidinic (AP) lyase involved in base excision repair, localizes to the nucleus
12	1	A	12	empty	empty	#N/A
13	1	B	1	UIP3	YAR028W	Putative integral membrane protein, member of DUP240 gene family; GFP-fusion protein is induced in response to the DNA-damaging agent MMS
14	1	B	2	YAR028W	UIP3	Putative integral membrane protein of unknown function; interacts with Ulp1p at the nuclear periphery; member of DUP240 gene family
15	1	B	3	SWH1	OSH2	Member of an oxysterol-binding protein family with seven members in S. cerevisiae; family members have overlapping, redundant functions in sterol metabolism and collectively perform a function essential for viability
16	1	B	4	YEH1	YEH2	Steryl ester hydrolase, catalyzes steryl ester hydrolysis at the plasma membrane; involved in sterol metabolism
17	1	B	5	SPA2	SPH1	Protein involved in shmoo formation and bipolar bud site selection; homologous to Spa2p, localizes to sites of polarized growth in a cell cycle dependent- and Spa2p-dependent manner, interacts with MAPKKs Mkk1p, Mkk2p, and Ste7p
18	1	B	6	TPO1	TPO4	Polyamine transport protein, recognizes spermine, putrescine, and spermidine; localizes to the plasma membrane; member of the major facilitator superfamily
19	1	B	7	RPL8B	RPL8A	Ribosomal protein L4 of the large (60S) ribosomal subunit, nearly identical to Rpl8Bp and has similarity to rat L7a ribosomal protein; mutation results in decreased amounts of free 60S subunits
20	1	B	8	RNP1	SBP1	Nucleolar single-strand nucleic acid binding protein; associates with small nuclear RNAs
21	1	B	9	YEH2	YEH1	Steryl ester hydrolase, one of three gene products (Yeh1p, Yeh2p, Tgl1p) responsible for steryl ester hydrolase activity and involved in sterol homeostasis; localized to lipid particle membranes
22	1	B	10	SNF7	VPS20	Myristoylated subunit of ESCRTIII, the endosomal sorting complex required for transport of transmembrane proteins into the multivesicular body pathway to the lysosomal/vacuolar lumen; cytoplasmic protein recruited to endosomal membranes
23	1	B	11	ADE16	ADE17	Enzyme of 'de novo' purine biosynthesis containing both 5-aminoimidazole-4-carboxamide ribonucleotide transformylase and inosine monophosphate cyclohydrolase activities, isozyme of Ade16p; ade16 ade17 mutants require adenine and histidine
24	1	B	12	RPS0B	RPS0A	Protein component of the small (40S) ribosomal subunit, nearly identical to Rps0Bp; required for maturation of 18S rRNA along with Rps0Bp; deletion of either RPS0 gene reduces growth rate, deletion of both genes is lethal
25	1	C	1	empty	empty	#N/A
26	1	C	2	RPL22A	RPL22B	Protein component of the large (60S) ribosomal subunit, has similarity to Rpl22Ap and to rat L22 ribosomal protein
27	1	C	3	EMP46	EMP47	Integral membrane component of endoplasmic reticulum-derived COPII-coated vesicles, which function in ER to Golgi transport
28	1	C	4	ALT1	ALT2	Putative alanine transaminase (glutamic pyruvic transaminase)
29	1	C	5	KIN2	KIN1	Serine/threonine protein kinase involved in regulation of exocytosis; localizes to the cytoplasmic face of the plasma membrane; closely related to Kin2p
30	1	C	6	ICT1	ECM18	Protein of unknown function, similar to Rlp24p
31	1	C	7	YLR108C	YDR132C	Putative protein of unknown function
32	1	C	8	YML087C	PGA3	Essential protein required for maturation of Gas1p and Pho8p, protein trafficking; GFP-fusion protein localizes to the endoplasmic reticulum; null mutants have a cell separation defect
33	1	C	9	RPS1B	RPS1A	Ribosomal protein 10 (rp10) of the small (40S) subunit; nearly identical to Rps1Bp and has similarity to rat S3a ribosomal protein
34	1	C	10	PIF1	RRM3	DNA helicase involved in rDNA replication and Ty1 transposition; relieves replication fork pauses at telomeric regions; structurally and functionally related to Pif1p
35	1	C	11	CMP2	CNA1	Calcineurin A; one isoform (the other is CMP2) of the catalytic subunit of calcineurin, a Ca++/calmodulin-regulated protein phosphatase which regulates Crz1p (a stress-response transcription factor), the other calcineurin subunit is CNB1
36	1	C	12	IMD4	IMD3	Inosine monophosphate dehydrogenase, catalyzes the first step of GMP biosynthesis, member of a four-gene family in S. cerevisiae, constitutively expressed
37	1	D	1	SRC1	HEH2	Inner nuclear membrane (INM) protein; contains helix-extension-helix (HEH) motif, nuclear localization signal sequence; targeting to the INM requires the Srp1p-Kap95p karyopherins and the Ran cycle
38	1	D	2	TSA1	TSA2	Stress inducible cytoplasmic thioredoxin peroxidase; cooperates with Tsa1p in the removal of reactive oxygen, nitrogen and sulfur species using thioredoxin as hydrogen donor; deletion enhances the mutator phenotype of tsa1 mutants
39	1	D	3	RPS18B	RPS18A	Protein component of the small (40S) ribosomal subunit; nearly identical to Rps18Bp and has similarity to E. coli S13 and rat S18 ribosomal proteins
40	1	D	4	RPS17A	RPS17B	Ribosomal protein 51 (rp51) of the small (40s) subunit; nearly identical to Rps17Ap and has similarity to rat S17 ribosomal protein
41	1	D	5	PPZ1	PPZ2	Serine/threonine protein phosphatase Z, isoform of Ppz1p; involved in regulation of potassium transport, which affects osmotic stability, cell cycle progression, and halotolerance
42	1	D	6	RAD33	YHR009C	Putative protein of unknown function; not an essential gene
43	1	D	7	YAP1	CAD1	AP-1-like bZIP transcriptional activator involved in multiple stress responses, iron metabolism, and pleiotropic drug resistance; controls a set of genes involved in stabilizing proteins, binds consensus sequence TTACTAA; 5' UTR contains uORFs
44	1	D	8	SOK2	PHD1	Transcriptional activator that enhances pseudohyphal growth; regulates expression of FLO11, an adhesin required for pseudohyphal filament formation; similar to StuA, an A. nidulans developmental regulator; potential Cdc28p substrate
45	1	D	9	YET2	YET1	Endoplasmic reticulum transmembrane protein; may interact with ribosomes, based on co-purification experiments; homolog of human BAP31 protein
46	1	D	10	ARG80	MCM1	Transcription factor involved in cell-type-specific transcription and pheromone response; plays a central role in the formation of both repressor and activator complexes
47	1	D	11	NUP53	ASM4	Nuclear pore complex subunit, part of a subcomplex also containing Nup53p, Nup170p, and Pse1p
48	1	D	12	YMR155W	MCH1	Protein with similarity to mammalian monocarboxylate permeases, which are involved in transport of monocarboxylic acids across the plasma membrane; mutant is not deficient in monocarboxylate transport
49	1	E	1	ALD3	ALD2	Cytoplasmic aldehyde dehydrogenase, involved in ethanol oxidation and beta-alanine biosynthesis; uses NAD+ as the preferred coenzyme; expression is stress induced and glucose repressed; very similar to Ald3p
50	1	E	2	ALD2	ALD3	Cytoplasmic aldehyde dehydrogenase, involved in beta-alanine synthesis; uses NAD+ as the preferred coenzyme; very similar to Ald2p; expression is induced by stress and repressed by glucose
51	1	E	3	SSO2	SSO1	Plasma membrane t-SNARE involved in fusion of secretory vesicles at the plasma membrane and in vesicle fusion during sporulation; forms a complex with Sec9p that binds v-SNARE Snc2p; syntaxin homolog; functionally redundant with Sso2p
52	1	E	4	HSC82	HSP82	Cytoplasmic chaperone (Hsp90 family) required for pheromone signaling and negative regulation of Hsf1p; docks with the mitochondrial import receptor Tom70p for preprotein delivery; interacts with co-chaperones Cns1p, Cpr6p, Cpr7p, and Sti1p
53	1	E	5	GYL1	GYP5	GTPase-activating protein (GAP) for yeast Rab family members, involved in ER to Golgi trafficking; exhibits GAP activity toward Ypt1p that is stimulated by Gyl1p, also acts on Sec4p; interacts with Gyl1p, Rvs161p and Rvs167p
54	1	E	6	RPL36A	RPL36B	Protein component of the large (60S) ribosomal subunit, nearly identical to Rpl36Ap and has similarity to rat L36 ribosomal protein; binds to 5.8 S rRNA
55	1	E	7	ICY1	ICY2	Protein of unknown function; mobilized into polysomes upon a shift from a fermentable to nonfermentable carbon source; potential Cdc28p substrate
56	1	E	8	CLN1	CLN2	G1 cyclin involved in regulation of the cell cycle; activates Cdc28p kinase to promote the G1 to S phase transition; late G1 specific expression depends on transcription factor complexes, MBF (Swi6p-Mbp1p) and SBF (Swi6p-Swi4p)
57	1	E	9	HFA1	ACC1	Acetyl-CoA carboxylase, biotin containing enzyme that catalyzes the carboxylation of acetyl-CoA to form malonyl-CoA; required for de novo biosynthesis of long-chain fatty acids
58	1	E	10	TRI1	UAF30	Subunit of UAF (upstream activation factor), which is an RNA polymerase I specific transcription stimulatory factor composed of Uaf30p, Rrn5p, Rrn9p, Rrn10p, histones H3 and H4; deletion decreases cellular growth rate
59	1	E	11	BCH1	BUD7	Member of the Chs5p-Arf1p-binding proteins (ChAPs), a group of 4 related, interacting proteins (Bch1p, Fmp50p, Bud7p, Chs6p) that mediate export of specific cargo proteins, including chitin synthase Chs3p, from the Golgi to plasma membrane
60	1	E	12	RPL20A	RPL20B	Protein component of the large (60S) ribosomal subunit, nearly identical to Rpl20Ap and has similarity to rat L18a ribosomal protein
61	1	F	1	ZRC1	COT1	Vacuolar transporter that mediates zinc transport into the vacuole; overexpression confers resistance to cobalt and rhodium
62	1	F	2	FAA4	FAA1	Long chain fatty acyl-CoA synthetase with a preference for C12:0-C16:0 fatty acids; involved in the activation of imported fatty acids; localized to both lipid particles and mitochondrial outer membrane; essential for stationary phase
63	1	F	3	TPS3	TSL1	Large subunit of trehalose 6-phosphate synthase (Tps1p)/phosphatase (Tps2p) complex, which converts uridine-5'-diphosphoglucose and glucose 6-phosphate to trehalose, homologous to Tps3p and may share function
64	1	F	4	CUE1	CUE4	Protein of unknown function; has a CUE domain that binds ubiquitin, which may facilitate intramolecular monoubiquitination
65	1	F	5	YMR265C	NAB6	Putative RNA-binding protein, based on computational analysis of large-scale protein-protein interaction data
66	1	F	6	TMA23	PXR1	Essential protein involved in rRNA and snoRNA maturation; competes with TLC1 RNA for binding to Est2p, suggesting a role in regulation of telomerase; human homolog inhibits telomerase; contains a G-patch RNA interacting domain
67	1	F	7	ZDS1	ZDS2	Protein that interacts with silencing proteins at the telomere, involved in transcriptional silencing; paralog of Zds1p
68	1	F	8	BUL1	BUL2	Component of the Rsp5p E3-ubiquitin ligase complex, involved in intracellular amino acid permease sorting, functions in heat shock element mediated gene expression, essential for growth in stress conditions, functional homolog of BUL1
69	1	F	9	YMR310C	YGR283C	Protein of unknown function; may interact with ribosomes, based on co-purification experiments; deletion mutant is resistant to fluconazole; green fluorescent protein (GFP)-fusion protein localizes to the nucleolus
70	1	F	10	MSG5	SDP1	Stress-inducible dual-specificity MAP kinase phosphatase, negatively regulates Slt2p MAP kinase by direct dephosphorylation, diffuse localization under normal conditions shifts to punctate localization after heat shock
71	1	F	11	RPS19B	RPS19A	Protein component of the small (40S) ribosomal subunit, required for assembly and maturation of pre-40 S particles; mutations in human RPS19 are associated with Diamond Blackfan anemia; nearly identical to Rps19Bp
72	1	F	12	TRF5	PAP2	Catalytic subunit of TRAMP (Trf4/Pap2p-Mtr4p-Air1p/2p), a nuclear poly (A) polymerase complex involved in RNA quality control; catalyzes polyadenylation of unmodified tRNAs, and snoRNA and rRNA precursors; disputed role as a DNA polymerase
73	1	G	1	CLA4	SKM1	Member of the PAK family of serine/threonine protein kinases with similarity to Ste20p and Cla4p; proposed to be a downstream effector of Cdc42p during polarized growth
74	1	G	2	MSB3	MSB4	GTPase-activating protein of the Ras superfamily that acts primarily on Sec4p, localizes to the bud site and bud tip, has similarity to Msb3p; msb3 msb4 double mutation causes defects in secretion and actin organization
75	1	G	3	CAF120	SKG3	Protein of unknown function; green fluorescent protein (GFP)-fusion protein localizes to the cell periphery, cytoplasm, bud, and bud neck; potential Cdc28p substrate; similar to Caf120p and Skg4p
76	1	G	4	ALP1	LYP1	Lysine permease; one of three amino acid permeases (Alp1p, Can1p, Lyp1p) responsible for uptake of cationic amino acids
77	1	G	5	PDR17	PDR16	Phosphatidylinositol transfer protein (PITP) controlled by the multiple drug resistance regulator Pdr1p, localizes to lipid particles and microsomes, controls levels of various lipids, may regulate lipid synthesis, homologous to Pdr17p
78	1	G	6	SIP3	YSP1	Mitochondrial protein with a potential role in promoting mitochondrial fragmentation during programmed cell death in response to high levels of alpha-factor mating pheromone or the drug amiodarone
79	1	G	7	YSP3	PRB1	Vacuolar proteinase B (yscB), a serine protease of the subtilisin family; involved in protein degradation in the vacuole and required for full protein degradation during sporulation
80	1	G	8	AKR2	AKR1	Palmitoyl transferase involved in protein palmitoylation; acts as a negative regulator of pheromone response pathway; required for endocytosis of pheromone receptors; involved in cell shape control; contains ankyrin repeats
81	1	G	9	GLO4	GLO2	Cytoplasmic glyoxalase II, catalyzes the hydrolysis of S-D-lactoylglutathione into glutathione and D-lactate
82	1	G	10	YOR062C	YKR075C	Protein of unknown function; similar to YOR062Cp and Reg1p; expression regulated by glucose and Rgt1p; GFP-fusion protein is induced in response to the DNA-damaging agent MMS
83	1	G	11	YOR066W	YKR077W	Putative transcriptional activator, identified by high-throughput two-hybrid experiments; green fluorescent protein (GFP)-fusion protein localizes to the cytoplasm and nucleus; YKR077W is not an essential gene
84	1	G	12	VPS5	YKR078W	Cytoplasmic protein of unknown function, has similarity to Vps5p; potential Cdc28p substrate; contains a Phox homology (PX) domain and specifically binds phosphatidylinositol 3-phosphate (PtdIns-3-P)
85	1	H	1	empty	empty	#N/A
86	1	H	2	TGL5	TGL4	Triacylglycerol lipase involved in triacylglycerol mobilization and degradation; found in lipid particles; potential Cdc28p substrate
87	1	H	3	TCB1	TCB2	Bud-specific protein with a potential role in membrane trafficking; GFP-fusion protein migrates from the cell surface to intracellular vesicles near vacuole; contains 3 calcium and lipid binding domains; mRNA is targeted to the bud via the mRNA transport system involving She2p
88	1	H	4	ECM3	YNL095C	Putative protein of unknown function predicted to contain a transmembrane domain; YNL095C is not an essential gene
89	1	H	5	UAF30	TRI1	Non-essential sumoylated protein of unknown function with similarity to components of human SWI/SNF complex including SMRD3; green fluorescent protein (GFP)-fusion protein localizes to the cytoplasm, nucleus and nucleolus
90	1	H	6	BUD7	BCH1	Member of the Chs5p-Arf1p-binding proteins (ChAPs), a group of 4 related, interacting proteins (Bch1p, Fmp50p, Bud7p, Chs6p) that mediate export of specific cargo proteins, including chitin synthase Chs3p; may interact with ribosomes
91	1	H	7	RPL20B	RPL20A	Protein component of the large (60S) ribosomal subunit, nearly identical to Rpl20Bp and has similarity to rat L18a ribosomal protein
92	1	H	8	COT1	ZRC1	Vacuolar membrane zinc transporter, transports zinc from the cytosol into the vacuole for storage; also has a role in resistance to zinc shock resulting from a sudden influx of zinc into the cytoplasm
93	1	H	9	PMT3	PMT2	Protein O-mannosyltransferase, transfers mannose residues from dolichyl phosphate-D-mannose to protein serine/threonine residues; acts in a complex with Pmt1p, can instead interact with Pmt5p in some conditions; target for new antifungals
94	1	H	10	MRS2	LPE10	Mitochondrial inner membrane magnesium transporter, involved in maintenance of magnesium concentrations inside mitochondria; indirectly affects splicing of group II introns; functionally and structurally related to Mrs2p
95	1	H	11	PYK2	CDC19	Pyruvate kinase, functions as a homotetramer in glycolysis to convert phosphoenolpyruvate to pyruvate, the input for aerobic (TCA cycle) or anaerobic (glucose fermentation) respiration
96	1	H	12	empty	empty	#N/A
97	2	A	1	empty	empty	#N/A
98	2	A	2	GPB1	GPB2	Proposed beta subunit of the heterotrimeric G protein; interacts with the receptor Grp1p, affects signaling by altering the level of phosphorylation of PKS substrates; regulates pseudohyphal growth through cAMP levels; homolog of Gpb1p
99	2	A	3	ATF1	ATF2	Alcohol acetyltransferase, may play a role in steroid detoxification; forms volatile esters during fermentation, which is important in brewing
100	2	A	4	ESC8	IOC3	Member of a complex (Isw1a) with Isw1p that has nucleosome-stimulated ATPase activity and represses transcription initiation by specific positioning of a promoter proximal dinucleosome; has homology to Esc8p, which is involved in silencing
101	2	A	5	NGL1	CCR4	Component of the CCR4-NOT transcriptional complex, which is involved in regulation of gene expression; component of the major cytoplasmic deadenylase, which is involved in mRNA poly(A) tail shortening
102	2	A	6	NTG2	NTG1	DNA N-glycosylase and apurinic/apyrimidinic (AP) lyase involved in base excision repair, localizes to the nucleus and mitochondrion
103	2	A	7	PSK2	PSK1	One of two (see also PSK2) PAS domain containing S/T protein kinases; coordinately regulates protein synthesis and carbohydrate metabolism and storage in response to a unknown metabolite that reflects nutritional status
104	2	A	8	GPM3	GPM2	Homolog of Gpm1p phosphoglycerate mutase which converts 3-phosphoglycerate to 2-phosphoglycerate in glycolysis; may be non-functional derivative of a gene duplication event
105	2	A	9	GPD2	GPD1	NAD-dependent glycerol-3-phosphate dehydrogenase, key enzyme of glycerol synthesis, essential for growth under osmotic stress; expression regulated by high-osmolarity glycerol response pathway; homolog of Gpd2p
106	2	A	10	HST1	SIR2	Conserved NAD+ dependent histone deacetylase of the Sirtuin family involved in regulation of lifespan; plays roles in silencing at HML, HMR, telomeres, and the rDNA locus; negatively regulates initiation of DNA replication
107	2	A	11	IRA2	IRA1	GTPase-activating protein that negatively regulates RAS by converting it from the GTP- to the GDP-bound inactive form, required for reducing cAMP levels under nutrient limiting conditions, mediates membrane association of adenylate cyclase
108	2	A	12	empty	empty	#N/A
109	2	B	1	YOL083W	ATG19	Protein involved in the cytoplasm-to-vacuole targeting pathway and in autophagy, recognizes cargo proteins and delivers them to the preautophagosomal structure for eventual engulfment by the autophagosome and degradation
110	2	B	2	APM1	APM2	Protein of unknown function, homologous to the medium chain of mammalian clathrin-associated protein complex; involved in vesicular transport
111	2	B	3	CLN2	CLN1	G1 cyclin involved in regulation of the cell cycle; activates Cdc28p kinase to promote the G1 to S phase transition; late G1 specific expression depends on transcription factor complexes, MBF (Swi6p-Mbp1p) and SBF (Swi6p-Swi4p)
112	2	B	4	VIK1	CIK1	Kinesin-associated protein required for both karyogamy and mitotic spindle organization, interacts stably and specifically with Kar3p and may function to target this kinesin to a specific cellular role; has similarity to Vik1p
113	2	B	5	ICY2	ICY1	Protein of unknown function, required for viability in rich media of cells lacking mitochondrial DNA; mutants have an invasive growth defect with elongated morphology; induced by amino acid starvation
114	2	B	6	GYP5	GYL1	Putative GTPase activating protein (GAP) that may have a role in polarized exocytosis; stimulates Gyp5p GAP activity on Ypt1p, colocalizes with Gyp5p at sites of polarized growth; interacts with Gyp5p, Rvs161p, and Rvs167p
115	2	B	7	HSP82	HSC82	Cytoplasmic chaperone of the Hsp90 family, redundant in function and nearly identical with Hsp82p, and together they are essential; expressed constitutively at 10-fold higher basal levels that HSP82 and induced 2-3 fold by heat shock
116	2	B	8	SSO1	SSO2	Plasma membrane t-SNARE involved in fusion of secretory vesicles at the plasma membrane; syntaxin homolog that is functionally redundant with Sso1p
117	2	B	9	FLC1	FLC3	Putative FAD transporter, similar to Flc1p and Flc2p; localized to the ER
118	2	B	10	RPL1A	RPL1B	N-terminally acetylated protein component of the large (60S) ribosomal subunit, nearly identical to Rpl1Ap and has similarity to E. coli L1 and rat L10a ribosomal proteins; rpl1a rpl1b double null mutation is lethal
119	2	B	11	PCL8	PCL10	Pho85p cyclin; recruits, activates, and targets Pho85p cyclin-dependent protein kinase to its substrate
120	2	B	12	YPL216W	ITC1	Component of the ATP-dependent Isw2p-Itc1p chromatin remodeling complex, required for repression of a-specific genes, repression of early meiotic genes during mitotic growth, and repression of INO1
121	2	C	1	AFT2	AFT1	Transcription factor involved in iron utilization and homeostasis; binds the consensus site PyPuCACCCPu and activates the expression of target genes in response to changes in iron availability
122	2	C	2	empty	empty	#N/A
123	2	C	3	YPL191C	YGL082W	Putative protein of unknown function; predicted prenylation/proteolysis target of Afc1p and Rce1p; green fluorescent protein (GFP)-fusion protein localizes to the cytoplasm and nucleus; YGL082W is not an essential gene
124	2	C	4	GUP2	GUP1	Plasma membrane protein with a possible role in proton symport of glycerol; member of the MBOAT family of putative membrane-bound O-acyltransferases
125	2	C	5	SET6	SET5	Zinc-finger protein of unknown function, contains one canonical and two unusual fingers in unusual arrangements; deletion enhances replication of positive-strand RNA virus
126	2	C	6	PRM4	YDL010W	Putative thiol oxidoreductase; green fluorescent protein (GFP)-fusion protein localizes to the vacuole; non-essential gene
127	2	C	7	YPL141C	KIN4	Serine/threonine protein kinase that inhibits the mitotic exit network (MEN) when the spindle position checkpoint is activated; localized asymmetrically to mother cell cortex, spindle pole body and bud neck
128	2	C	8	MKK2	MKK1	Mitogen-activated kinase kinase involved in protein kinase C signaling pathway that controls cell integrity; upon activation by Bck1p phosphorylates downstream target, Slt2p; functionally redundant with Mkk2p
129	2	C	9	UME1	WTM2	Transcriptional repressor involved in regulation of meiosis and silencing; contains WD repeats
130	2	C	10	ISU1	ISU2	Conserved protein of the mitochondrial matrix, required for synthesis of mitochondrial and cytosolic iron-sulfur proteins, performs a scaffolding function in mitochondria during Fe/S cluster assembly; isu1 isu2 double mutant is inviable
131	2	C	11	RDS2	YBR239C	Putative protein of unknown function; green fluorescent protein (GFP)-fusion protein localizes to the cytoplasm and nucleus; YBR239C is not an essential gene
132	2	C	12	YPL113C	YGL185C	Putative protein with sequence similarity to hydroxyacid dehydrogenases; green fluorescent protein (GFP)-fusion protein localizes to the cytoplasm
133	2	D	1	SSE1	SSE2	Member of the heat shock protein 70 (HSP70) family; may be involved in protein folding; localized to the cytoplasm; highly homologous to the heat shock protein Sse1p
134	2	D	2	YPL105C	SMY2	Protein of unknown function that interacts with Myo2p; has similarity to S. pombe Mpd2
135	2	D	3	EEB1	EHT1	Acyl-coenzymeA:ethanol O-acyltransferase that plays a minor role in medium-chain fatty acid ethyl ester biosynthesis; contains esterase activity; localizes to lipid particles and the mitochondrial outer membrane
136	2	D	4	RPS6B	RPS6A	Protein component of the small (40S) ribosomal subunit; identical to Rps6Bp and has similarity to rat S6 ribosomal protein
137	2	D	5	SMP1	RLM1	MADS-box transcription factor, component of the protein kinase C-mediated MAP kinase pathway involved in the maintenance of cell integrity; phosphorylated and activated by the MAP-kinase Slt2p
138	2	D	6	YPC1	YDC1	Alkaline dihydroceramidase, involved in sphingolipid metabolism; preferentially hydrolyzes dihydroceramide to a free fatty acid and dihydrosphingosine; has a minor reverse activity
139	2	D	7	KTR4	KTR3	Putative alpha-1,2-mannosyltransferase involved in O- and N-linked protein glycosylation; member of the KRE2/MNT1 mannosyltransferase family
140	2	D	8	DER1	DFM1	ER localized derlin-like family member involved in ER stress and homeostasis; not involved in ERAD or substrate retrotranslocation; interacts with CDC48; contains four transmembrane domains and two SHP boxes
141	2	D	9	KTR3	KTR4	Putative mannosyltransferase involved in protein glycosylation; member of the KRE2/MNT1 mannosyltransferase family
142	2	D	10	ERV15	ERV14	Protein localized to COPII-coated vesicles, involved in vesicle formation and incorporation of specific secretory cargo; required for the delivery of bud-site selection protein Axl2p to cell surface; related to Drosophila cornichon
143	2	D	11	SDS24	SDS23	One of two S. cerevisiae homologs (Sds23p and Sds24p) of the Schizosaccharomyces pombe Sds23 protein, which genetic studies have implicated in APC/cyclosome regulation
144	2	D	12	PYC2	PYC1	Pyruvate carboxylase isoform, cytoplasmic enzyme that converts pyruvate to oxaloacetate; highly similar to isoform Pyc2p but differentially regulated; mutations in the human homolog are associated with lactic acidosis
145	2	E	1	YBR238C	RMD9	Mitochondrial protein required for respiratory growth; mutant phenotype and genetic interactions suggest a role in delivering mt mRNAs to ribosomes; located on matrix face of the inner membrane and loosely associated with mitoribosomes
146	2	E	2	YBR239C	RDS2	Zinc cluster transcriptional activator involved in conferring resistance to ketoconazole
147	2	E	3	YBR242W	YGL101W	Putative protein of unknown function; non-essential gene with similarity to YBR242W; interacts with the DNA helicase Hpr5p
148	2	E	4	GPX2	HYR1	Thiol peroxidase that functions as a hydroperoxide receptor to sense intracellular hydroperoxide levels and transduce a redox signal to the Yap1p transcription factor
149	2	E	5	REI1	REH1	Protein of unknown function, similar to Rei1p but not involved in bud growth; contains dispersed C2H2 zinc finger domains
150	2	E	6	UBC5	UBC4	Ubiquitin-conjugating enzyme (E2), mediates degradation of short-lived and abnormal proteins; interacts with E3-CaM in ubiquitinating calmodulin; interacts with many SCF ubiquitin protein ligases; component of the cellular stress response
151	2	E	7	YDR066C	YER139C	Putative protein of unknown function; YER139C has been shown to be required for growth at high temperatures; green fluorescent protein (GFP)-fusion protein localizes to the cytoplasm
152	2	E	8	SED1	SPI1	GPI-anchored, serine/threonine rich cell wall protein of unknown function; basal expression requires Msn2p/Msn4p; expression is induced under conditions of stress and during the diauxic shift; similar to Sed1p
153	2	E	9	DNF2	DNF1	Aminophospholipid translocase (flippase) that localizes primarily to the plasma membrane; contributes to endocytosis, protein transport and cell polarity; type 4 P-type ATPase
154	2	E	10	GRX3	GRX4	Hydroperoxide and superoxide-radical responsive glutathione-dependent oxidoreductase; monothiol glutaredoxin subfamily member along with Grx3p and Grx5p; protects cells from oxidative damage
155	2	E	11	BMH2	BMH1	14-3-3 protein, major isoform; controls proteome at post-transcriptional level, binds proteins and DNA, involved in regulation of many processes including exocytosis, vesicle transport, Ras/MAPK signaling, and rapamycin-sensitive signaling
156	2	E	12	YDR107C	EMP70	Protein whose 24kDa cleavage product is found in endosome-enriched membrane fractions, predicted to be a transmembrane protein
157	2	F	1	KIN1	KIN2	Serine/threonine protein kinase involved in regulation of exocytosis; localizes to the cytoplasmic face of the plasma membrane; closely related to Kin1p
158	2	F	2	YDR132C	YLR108C	Protein of unknown function; green fluorescent protein (GFP)-fusion protein localizes to the nucleus; YLR108C is not an esssential gene
159	2	F	3	SWI5	ACE2	Transcription factor that activates expression of early G1-specific genes, localizes to daughter cell nuclei after cytokinesis and delays G1 progression in daughters, localization is regulated by phosphorylation; potential Cdc28p substrate
160	2	F	4	ATP22	RIF2	Protein that binds to the Rap1p C-terminus and acts synergistically with Rif1p to help control telomere length and establish telomeric silencing; deletion results in telomere elongation
161	2	F	5	SBE2	SBE22	Protein involved in the transport of cell wall components from the Golgi to the cell surface; similar in structure and functionally redundant with Sbe2p; involved in bud growth
162	2	F	6	GGA1	GGA2	Golgi-localized protein with homology to gamma-adaptin, interacts with and regulates Arf1p and Arf2p in a GTP-dependent manner in order to facilitate traffic through the late Golgi
163	2	F	7	RGA2	RGA1	GTPase-activating protein for the polarity-establishment protein Cdc42p; implicated in control of septin organization, pheromone response, and haploid invasive growth
164	2	F	8	EFT2	EFT1	Elongation factor 2 (EF-2), also encoded by EFT2; catalyzes ribosomal translocation during protein synthesis; contains diphthamide, the unique posttranslationally modified histidine residue specifically ADP-ribosylated by diphtheria toxin
165	2	F	9	SXM1	NMD5	Karyopherin, a carrier protein involved in nuclear import of proteins; importin beta homolog
166	2	F	10	HPT1	XPT1	Xanthine-guanine phosphoribosyl transferase, required for xanthine utilization and for optimal utilization of guanine
167	2	F	11	SIZ1	NFI1	SUMO ligase, catalyzes the covalent attachment of SUMO (Smt3p) to proteins; involved in maintenance of proper telomere length
168	2	F	12	RPL12B	RPL12A	Protein component of the large (60S) ribosomal subunit, nearly identical to Rpl12Bp; rpl12a rpl12b double mutant exhibits slow growth and slow translation; has similarity to E. coli L11 and rat L12 ribosomal proteins
169	2	G	1	CAD1	YAP1	Basic leucine zipper (bZIP) transcription factor required for oxidative stress tolerance; activated by H2O2 through the multistep formation of disulfide bonds and transit from the cytoplasm to the nucleus; mediates resistance to cadmium
170	2	G	2	PPZ2	PPZ1	Serine/threonine protein phosphatase Z, isoform of Ppz2p; involved in regulation of potassium transport, which affects osmotic stability, cell cycle progression, and halotolerance
171	2	G	3	CYC7	CYC1	Cytochrome c, isoform 1; electron carrier of the mitochondrial intermembrane space that transfers electrons from ubiquinone-cytochrome c oxidoreductase to cytochrome c oxidase during cellular respiration
172	2	G	4	YEF1	UTR1	ATP-NADH kinase; phosphorylates both NAD and NADH; active as a hexamer; enhances the activity of ferric reductase (Fre1p)
173	2	G	5	YEL047C	OSM1	Fumarate reductase, catalyzes the reduction of fumarate to succinate, required for the reoxidation of intracellular NADH under anaerobic conditions; mutations cause osmotic sensitivity
174	2	G	6	RPL12A	RPL12B	Protein component of the large (60S) ribosomal subunit, nearly identical to Rpl12Ap; rpl12a rpl12b double mutant exhibits slow growth and slow translation; has similarity to E. coli L11 and rat L12 ribosomal proteins
175	2	G	7	AFG3	YTA12	Component, with Afg3p, of the mitochondrial inner membrane m-AAA protease that mediates degradation of misfolded or unassembled proteins and is also required for correct assembly of mitochondrial enzyme complexes
176	2	G	8	ACA1	CST6	Basic leucine zipper (bZIP) transcription factor of the ATF/CREB family, activates transcription of genes involved in utilization of non-optimal carbon sources; involved in telomere maintenance
177	2	G	9	CAJ1	DJP1	Cytosolic J-domain-containing protein, required for peroxisomal protein import and involved in peroxisome assembly, homologous to E. coli DnaJ
178	2	G	10	GIP2	PIG2	Putative type-1 protein phosphatase targeting subunit that tethers Glc7p type-1 protein phosphatase to Gsy2p glycogen synthase
179	2	G	11	HMF1	MMF1	Mitochondrial protein involved in maintenance of the mitochondrial genome
180	2	G	12	PCL6	PCL7	Pho85p cyclin of the Pho80p subfamily, forms a functional kinase complex with Pho85p which phosphorylates Mmr1p and is regulated by Pho81p; involved in glycogen metabolism, expression is cell-cycle regulated
181	2	H	1	empty	empty	#N/A
182	2	H	2	HOR2	RHR2	Constitutively expressed isoform of DL-glycerol-3-phosphatase; involved in glycerol biosynthesis, induced in response to both anaerobic and, along with the Hor2p/Gpp2p isoform, osmotic stress
183	2	H	3	YER067W	YIL057C	Putative protein of unknown function; expression induced under carbon limitation and repressed under high glucose
184	2	H	4	PTP3	PTP2	Phosphotyrosine-specific protein phosphatase involved in the inactivation of mitogen-activated protein kinase (MAPK) during osmolarity sensing; dephosporylates Hog1p MAPK and regulates its localization; localized to the nucleus
185	2	H	5	SER3	SER33	3-phosphoglycerate dehydrogenase, catalyzes the first step in serine and glycine biosynthesis; isozyme of Ser3p
186	2	H	6	PPT1	TAH1	HSP90 cofactor; interacts with Hsp82p, Pih1p, Rvb1 and Rvb2, contains a single TPR domain with at least two TPR motifs
187	2	H	7	ASN2	ASN1	Asparagine synthetase, isozyme of Asn2p; catalyzes the synthesis of L-asparagine from L-aspartate in the asparagine biosynthetic pathway
188	2	H	8	YGR131W	NCE102	Protein of unknown function; contains transmembrane domains; involved in secretion of proteins that lack classical secretory signal sequences; component of the detergent-insoluble glycolipid-enriched complexes (DIGs)
189	2	H	9	LSB1	PIN3	Protein that induces appearance of [PIN+] prion when overproduced
190	2	H	10	TPO2	TPO3	Polyamine transport protein specific for spermine; localizes to the plasma membrane; member of the major facilitator superfamily
191	2	H	11	SKN1	KRE6	Protein required for beta-1,6 glucan biosynthesis; putative beta-glucan synthase; appears functionally redundant with Skn1p
192	2	H	12	empty	empty	#N/A
193	3	A	1	empty	empty	#N/A
194	3	A	2	RPL24B	RPL24A	Ribosomal protein L30 of the large (60S) ribosomal subunit, nearly identical to Rpl24Bp and has similarity to rat L24 ribosomal protein; not essential for translation but may be required for normal translation rate
195	3	A	3	ATF2	ATF1	Alcohol acetyltransferase with potential roles in lipid and sterol metabolism; responsible for the major part of volatile acetate ester production during fermentation
196	3	A	4	UBR1	UBR2	Cytoplasmic ubiquitin-protein ligase (E3)
197	3	A	5	TDH3	TDH2	Glyceraldehyde-3-phosphate dehydrogenase, isozyme 2, involved in glycolysis and gluconeogenesis; tetramer that catalyzes the reaction of glyceraldehyde-3-phosphate to 1,3 bis-phosphoglycerate; detected in the cytoplasm and cell-wall
198	3	A	6	SNG1	YJR015W	Putative protein of unknown function; localizes to the endoplasmic reticulum and cytoplasm; predicted to encode a membrane transporter based on phylogenetic analysis; YJR015W is a non-essential gene
199	3	A	7	RPS0A	RPS0B	Protein component of the small (40S) ribosomal subunit, nearly identical to Rps0Ap; required for maturation of 18S rRNA along with Rps0Ap; deletion of either RPS0 gene reduces growth rate, deletion of both genes is lethal
200	3	A	8	RPL8A	RPL8B	Ribosomal protein L4 of the large (60S) ribosomal subunit, nearly identical to Rpl8Ap and has similarity to rat L7a ribosomal protein; mutation results in decreased amounts of free 60S subunits
201	3	A	9	APM2	APM1	Mu1-like medium subunit of the clathrin-associated protein complex (AP-1); binds clathrin; involved in clathrin-dependent Golgi protein sorting
202	3	A	10	LAG1	LAC1	Ceramide synthase component, involved in synthesis of ceramide from C26(acyl)-coenzyme A and dihydrosphingosine or phytosphingosine, functionally equivalent to Lag1p
203	3	A	11	DOG1	DOG2	2-deoxyglucose-6-phosphate phosphatase, member of a family of low molecular weight phosphatases, similar to Dog1p, induced by oxidative and osmotic stress, confers 2-deoxyglucose resistance when overexpressed
204	3	A	12	empty	empty	#N/A
205	3	B	1	AAP1	APE2	Zinc-dependent metallopeptidase yscII, may have a role in obtaining leucine from dipeptide substrates; sequence coordinates have changed since RT-PCR analysis showed that the adjacent ORF YKL158W comprises the 5' exon of APE2/YKL157W
206	3	B	2	CPR2	CPR5	Peptidyl-prolyl cis-trans isomerase (cyclophilin) of the endoplasmic reticulum, catalyzes the cis-trans isomerization of peptide bonds N-terminal to proline residues; transcriptionally induced in response to unfolded proteins in the ER
207	3	B	3	GIC1	GIC2	Protein of unknown function involved in initiation of budding and cellular polarization, interacts with Cdc42p via the Cdc42/Rac-interactive binding (CRIB) domain
208	3	B	4	SSF1	SSF2	Protein required for ribosomal large subunit maturation, functionally redundant with Ssf1p; member of the Brix family
209	3	B	5	YHR080C	YSP2	Protein involved in programmed cell death; mutant shows resistance to cell death induced by amiodarone or intracellular acidification
210	3	B	6	TRR2	TRR1	Cytoplasmic thioredoxin reductase, key regulatory enzyme that determines the redox state of the thioredoxin system, which acts as a disulfide reductase system and protects cells against both oxidative and reductive stress
211	3	B	7	GGA2	GGA1	Golgi-localized protein with homology to gamma-adaptin, interacts with and regulates Arf1p and Arf2p in a GTP-dependent manner in order to facilitate traffic through the late Golgi
212	3	B	8	DMA1	DMA2	Protein involved in regulating spindle position and orientation, functionally redundant with Dma1p; homolog of S. pombe Dma1 and H. sapiens Chfr
213	3	B	9	TOM71	TOM70	Component (70 kDa) of the TOM (translocase of outer membrane) complex responsible for recognition and initial import steps for all mitochondrially directed proteins; acts as a receptor for incoming precursor proteins
214	3	B	10	EPT1	CPT1	Cholinephosphotransferase, required for phosphatidylcholine biosynthesis and for inositol-dependent regulation of EPT1 transcription
215	3	B	11	NSG1	NSG2	Protein involved in regulation of sterol biosynthesis; specifically stabilizes Hmg2p, one of two HMG-CoA isoenzymes that catalyze the rate-limiting step in sterol biosynthesis; homolog of mammalian INSIG proteins
216	3	B	12	YCK1	YCK2	Palmitoylated, plasma membrane-bound casein kinase I isoform; shares redundant functions with Yck1p in morphogenesis, proper septin assembly, endocytic trafficking; provides an essential function overlapping with that of Yck1p
217	3	C	1	YSP1	SIP3	Protein that activates transcription through interaction with DNA-bound Snf1p, C-terminal region has a putative leucine zipper motif; potential Cdc28p substrate
218	3	C	2	KEL1	KEL2	Protein that functions in a complex with Kel1p to negatively regulate mitotic exit, interacts with Tem1p and Lte1p; localizes to regions of polarized growth; potential Cdc28p substrate
219	3	C	3	empty	empty	#N/A
220	3	C	4	PEX18	PEX21	Peroxin required for targeting of peroxisomal matrix proteins containing PTS2; interacts with Pex7p; partially redundant with Pex18p
221	3	C	5	YAP1801	YAP1802	Protein involved in clathrin cage assembly; binds Pan1p and clathrin; homologous to Yap1801p, member of the AP180 protein family
222	3	C	6	SOL3	SOL4	6-phosphogluconolactonase with similarity to Sol3p
223	3	C	7	YHR177W	YEL007W	Putative protein with sequence similarity to S. pombe gti1+ (gluconate transport inducer 1)
224	3	C	8	GND1	GND2	6-phosphogluconate dehydrogenase (decarboxylating), catalyzes an NADPH regenerating reaction in the pentose phosphate pathway; required for growth on D-glucono-delta-lactone
225	3	C	9	YHR198C	YHR199C	Putative protein of unknown function; the authentic, non-tagged protein is detected in highly purified mitochondria in high-throughput studies
226	3	C	10	YHR199C	YHR198C	Putative protein of unknown function; the authentic, non-tagged protein is detected in highly purified mitochondria in high-throughput studies
227	3	C	11	RPS4B	RPS4A	Protein component of the small (40S) ribosomal subunit; mutation affects 20S pre-rRNA processing; identical to Rps4Bp and has similarity to rat S4 ribosomal protein
228	3	C	12	GBP2	HRB1	Poly(A+) RNA-binding protein, involved in the export of mRNAs from the nucleus to the cytoplasm; similar to Gbp2p and Npl3p
229	3	D	1	KCC4	GIN4	Protein kinase involved in bud growth and assembly of the septin ring, proposed to have kinase-dependent and kinase-independent activities; undergoes autophosphorylation; similar to Kcc4p and Hsl1p
230	3	D	2	GFD2	YDR514C	Putative protein of unknown function
231	3	D	3	SRO9	SLF1	RNA binding protein that associates with polysomes; proposed to be involved in regulating mRNA translation; involved in the copper-dependent mineralization of copper sulfide complexes on cell surface in cells cultured in copper salts
232	3	D	4	GLK1	EMI2	Non-essential protein of unknown function required for transcriptional induction of the early meiotic-specific transcription factor IME1; required for sporulation; expression is regulated by glucose-repression transcription factors Mig1/2p
233	3	D	5	APA1	APA2	Diadenosine 5',5''-P1,P4-tetraphosphate phosphorylase II (AP4A phosphorylase), involved in catabolism of bis(5'-nucleosidyl) tetraphosphates; has similarity to Apa1p
234	3	D	6	LRE1	HLR1	Protein involved in regulation of cell wall composition and integrity and response to osmotic stress; overproduction suppresses a lysis sensitive PKC mutation; similar to Lre1p, which functions antagonistically to protein kinase A
235	3	D	7	CIT2	CIT3	Dual specificity mitochondrial citrate and methylcitrate synthase; catalyzes the condensation of acetyl-CoA and oxaloacetate to form citrate and that of propionyl-CoA and oxaloacetate to form 2-methylcitrate
236	3	D	8	MAK31	YGL080W	Putative protein of unknown function; the authentic, non-tagged protein is detected in highly purified mitochondria in high-throughput studies
237	3	D	9	HSP30	YRO2	Putative protein of unknown function; the authentic, non-tagged protein is detected in a phosphorylated state in highly purified mitochondria in high-throughput studies; transcriptionally regulated by Haa1p
238	3	D	10	ACE2	SWI5	Transcription factor that activates transcription of genes expressed at the M/G1 phase boundary and in G1 phase; localization to the nucleus occurs during G1 and appears to be regulated by phosphorylation by Cdc28p kinase
239	3	D	11	YLR177W	PSP1	Asn and gln rich protein of unknown function; high-copy suppressor of POL1 (DNA polymerase alpha) and partial suppressor of CDC2 (polymerase delta) and CDC6 (pre-RC loading factor) mutations; overexpression results in growth inhibition
240	3	D	12	TFS1	YLR179C	Protein of unknown function, transcription is activated by paralogous proteins Yrm1p and Yrr1p along with proteins involved in multidrug resistance; GFP-tagged protein localizes to the cytoplasm and nucleus; YLR179C is not essential
241	3	E	1	YLR179C	TFS1	Carboxypeptidase Y inhibitor, function requires acetylation by the NatB N-terminal acetyltransferase; phosphatidylethanolamine-binding protein involved in protein kinase A signaling pathway
242	3	E	2	SAM1	SAM2	S-adenosylmethionine synthetase, catalyzes transfer of the adenosyl group of ATP to the sulfur atom of methionine; one of two differentially regulated isozymes (Sam1p and Sam2p)
243	3	E	3	SKG3	CAF120	Part of the evolutionarily-conserved CCR4-NOT transcriptional regulatory complex involved in controlling mRNA initiation, elongation, and degradation
244	3	E	4	CLB4	CLB3	B-type cyclin involved in cell cycle progression; activates Cdc28p to promote the G2/M transition; may be involved in DNA replication and spindle assembly; accumulates during S phase and G2, then targeted for ubiquitin-mediated degradation
245	3	E	5	CRR1	CRH1	Cell wall protein that functions in the transfer of chitin to beta(1-6)glucan, putative chitin transglycosidase
246	3	E	6	YLR225C	YDR222W	Protein of unknown function; green fluorescent protein (GFP)-fusion protein localizes to the cytoplasm in a punctate pattern
247	3	E	7	LAC1	LAG1	Ceramide synthase component, involved in synthesis of ceramide from C26(acyl)-coenzyme A and dihydrosphingosine or phytosphingosine, functionally equivalent to Lac1p
248	3	E	8	YKL027W	YHR003C	Protein of unknown function, localized to the mitochondrial outer membrane
249	3	E	9	PTM1	YHL017W	Putative protein of unknown function; green fluorescent protein (GFP)-fusion protein co-localizes with clathrin-coated vesicles
250	3	E	10	PHD1	SOK2	Nuclear protein that plays a regulatory role in the cyclic AMP (cAMP)-dependent protein kinase (PKA) signal transduction pathway; negatively regulates pseudohyphal differentiation; homologous to several transcription factors
251	3	E	11	YKL050C	YMR031C	Protein of unknown function with similarity to Ykl050cp and Uso1p; the authentic, non-tagged protein is detected in a phosphorylated state in highly purified mitochondria in high-throughput studies; YMR031C is not an essential gene
252	3	E	12	MSN4	MSN2	Transcriptional activator related to Msn4p; activated in stress conditions, which results in translocation from the cytoplasm to the nucleus; binds DNA at stress response elements of responsive genes, inducing gene expression
253	3	F	1	NUP100	NUP116	Subunit of the nuclear pore complex (NPC) that is localized to both sides of the pore; contains a repetitive GLFG motif that interacts with mRNA export factor Mex67p and with karyopherin Kap95p; homologous to Nup100p
254	3	F	2	SMY1	KIP3	Kinesin-related motor protein involved in mitotic spindle positioning
255	3	F	3	YKL091C	SEC14	Phosphatidylinositol/phosphatidylcholine transfer protein involved in coordinate regulation of PtdIns and PtdCho metabolism, products of which are regulators in Golgi to plasma membrane transport; functionally homologous to mammalian PITPs
256	3	F	4	CWP1	CWP2	Covalently linked cell wall mannoprotein, major constituent of the cell wall; plays a role in stabilizing the cell wall; involved in low pH resistance; precursor is GPI-anchored
257	3	F	5	YKL121W	YMR102C	Protein of unknown function; transcription is activated by paralogous transcription factors Yrm1p and Yrr1p along with genes involved in multidrug resistance; mutant shows increased resistance to azoles; YMR102C is not an essential gene
258	3	F	6	YPK1	YPK2	Protein kinase with similarityto serine/threonine protein kinase Ypk1p; functionally redundant with YPK1 at the genetic level; participates in a signaling pathway required for optimal cell wall integrity; homolog of mammalian kinase SGK
259	3	F	7	PGM1	PGM2	Phosphoglucomutase, catalyzes the conversion from glucose-1-phosphate to glucose-6-phosphate, which is a key step in hexose metabolism; functions as the acceptor for a Glc-phosphotransferase
260	3	F	8	RMA1	FOL3	Dihydrofolate synthetase, involved in folic acid biosynthesis; catalyzes the conversion of dihydropteroate to dihydrofolate in folate coenzyme biosynthesis
261	3	F	9	YKL133C	YMR115W	Putative protein of unknown function; the authentic, non-tagged protein is detected in highly purified mitochondria in high-throughput studies
262	3	F	10	APE2	AAP1	Arginine/alanine aminopeptidase, overproduction stimulates glycogen accumulation
263	3	F	11	YKL161C	SLT2	Serine/threonine MAP kinase involved in regulating the maintenance of cell wall integrity and progression through the cell cycle; regulated by the PKC1-mediated signaling pathway
264	3	F	12	PIR3	PIR1	O-glycosylated protein required for cell wall stability; attached to the cell wall via beta-1,3-glucan; mediates mitochondrial translocation of Apn1p; expression regulated by the cell integrity pathway and by Swi5p during the cell cycle
265	3	G	1	YKL187C	YLR413W	Putative protein of unknown function; YLR413W is not an essential gene
266	3	G	2	RPS25A	RPS25B	Protein component of the small (40S) ribosomal subunit; nearly identical to Rps25Ap and has similarity to rat S25 ribosomal protein
267	3	G	3	RPL26B	RPL26A	Protein component of the large (60S) ribosomal subunit, nearly identical to Rpl26Bp and has similarity to E. coli L24 and rat L26 ribosomal proteins; binds to 5.8S rRNA
268	3	G	4	BUD9	BUD8	Protein involved in bud-site selection; diploid mutants display a unipolar budding pattern instead of the wild-type bipolar pattern, and bud at the proximal pole
269	3	G	5	YGR043C	TAL1	Transaldolase, enzyme in the non-oxidative pentose phosphate pathway; converts sedoheptulose 7-phosphate and glyceraldehyde 3-phosphate to erythrose 4-phosphate and fructose 6-phosphate
270	3	G	6	SCM4	YLR356W	Putative protein of unknown function with similarity to SCM4; green fluorescent protein (GFP)-fusion protein localizes to mitochondria; YLR356W is not an essential gene
271	3	G	7	YGR052W	CAK1	Cyclin-dependent kinase-activating kinase required for passage through the cell cycle, phosphorylates and activates Cdc28p; nucleotide-binding pocket differs significantly from those of most other protein kinases
272	3	G	8	RSC1	RSC2	Component of the RSC chromatin remodeling complex; required for expression of mid-late sporulation-specific genes; involved in telomere maintenance
273	3	G	9	YGR071C	VID22	Glycosylated integral membrane protein localized to the plasma membrane; plays a role in fructose-1,6-bisphosphatase (FBPase) degradation; involved in FBPase transport from the cytosol to Vid (vacuole import and degradation) vesicles
274	3	G	10	RPL11B	RPL11A	Protein component of the large (60S) ribosomal subunit, nearly identical to Rpl11Bp; involved in ribosomal assembly; depletion causes degradation of proteins and RNA of the 60S subunit; has similarity to E. coli L5 and rat L11
275	3	G	11	KTR1	KRE2	Alpha1,2-mannosyltransferase of the Golgi involved in protein mannosylation
276	3	G	12	RAS1	RAS2	GTP-binding protein that regulates the nitrogen starvation response, sporulation, and filamentous growth; farnesylation and palmitoylation required for activity and localization to plasma membrane; homolog of mammalian Ras proto-oncogenes
277	3	H	1	empty	empty	#N/A
278	3	H	2	RGS2	SST2	GTPase-activating protein for Gpa1p, regulates desensitization to alpha factor pheromone; also required to prevent receptor-independent signaling of the mating pathway; member of the RGS (regulator of G-protein signaling) family
279	3	H	3	INP53	INP52	Phosphatidylinositol 4,5-bisphosphate 5-phosphatase, synaptojanin-like protein with an N-terminal Sac1 domain, plays a role in endocytosis; hyperosmotic stress causes translocation to actin patches
280	3	H	4	RGA1	RGA2	GTPase-activating protein for the polarity-establishment protein Cdc42p; implicated in control of septin organization, pheromone response, and haploid invasive growth
281	3	H	5	EFT1	EFT2	Elongation factor 2 (EF-2), also encoded by EFT1; catalyzes ribosomal translocation during protein synthesis; contains diphthamide, the unique posttranslationally modified histidine residue specifically ADP-ribosylated by diphtheria toxin
282	3	H	6	BAG7	SAC7	GTPase activating protein (GAP) for Rho1p, involved in signaling to the actin cytoskeleton, null mutations suppress tor2 mutations and temperature sensitive mutations in actin; potential Cdc28p substrate
283	3	H	7	NFI1	SIZ1	SUMO/Smt3 ligase that promotes the attachment of sumo (Smt3p; small ubiquitin-related modifier) to proteins; binds Ubc9p and may bind septins; specifically required for sumoylation of septins in vivo; localized to the septin ring
284	3	H	8	RPS28A	RPS28B	Protein component of the small (40S) ribosomal subunit; nearly identical to Rps28Ap and has similarity to rat S28 ribosomal protein
285	3	H	9	LCB4	LCB5	Minor sphingoid long-chain base kinase, paralog of Lcb4p responsible for few percent of the total activity, possibly involved in synthesis of long-chain base phosphates, which function as signaling molecules
286	3	H	10	DCS2	DCS1	Non-essential hydrolase involved in mRNA decapping, may function in a feedback mechanism to regulate deadenylation, contains pyrophosphatase activity and a HIT (histidine triad) motif; interacts with neutral trehalase Nth1p
287	3	H	11	PTP2	PTP3	Phosphotyrosine-specific protein phosphatase involved in the inactivation of mitogen-activated protein kinase (MAPK) during osmolarity sensing; dephosporylates Hog1p MAPK and regulates its localization; localized to the cytoplasm
288	3	H	12	empty	empty	#N/A
289	4	A	1	empty	empty	#N/A
290	4	A	2	ODC2	ODC1	Mitochondrial inner membrane transporter, exports 2-oxoadipate and 2-oxoglutarate from the mitochondrial matrix to the cytosol for lysine and glutamate biosynthesis and lysine catabolism; suppresses, in multicopy, an fmc1 null mutation
291	4	A	3	ISU2	ISU1	Conserved protein of the mitochondrial matrix, performs a scaffolding function during assembly of iron-sulfur clusters, interacts physically and functionally with yeast frataxin (Yfh1p); isu1 isu2 double mutant is inviable
292	4	A	4	YOR227W	GIP3	Glc7-interacting protein whose overexpression relocalizes Glc7p from the nucleus and prevents chromosome segregation; may interact with ribosomes, based on co-purification experiments
293	4	A	5	WTM2	UME1	Negative regulator of meiosis, required for repression of a subset of meiotic genes during vegetative growth, binding of histone deacetylase Rpd3p required for activity, contains a NEE box and a WD repeat motif; homologous with Wtm1p, Wtm2p
294	4	A	6	MKK1	MKK2	Mitogen-activated kinase kinase involved in protein kinase C signaling pathway that controls cell integrity; upon activation by Bck1p phosphorylates downstream target, Slt2p; functionally redundant with Mkk1p
295	4	A	7	KIN4	YPL141C	Putative protein kinase; similar to Kin4p; green fluorescent protein (GFP)-fusion protein localizes to the cytoplasm; YPL141C is not an essential gene
296	4	A	8	HES1	KES1	Member of the oxysterol binding protein family, which includes seven yeast homologs; involved in negative regulation of Sec14p-dependent Golgi complex secretory functions, peripheral membrane protein that localizes to the Golgi complex
297	4	A	9	FSH3	FSH2	Serine hydrolase that localizes to the cytoplasm; sequence is similar to Fsh1p and Fsh3p
298	4	A	10	SWE1	CHK1	Serine/threonine kinase and DNA damage checkpoint effector, mediates cell cycle arrest via phosphorylation of Pds1p; phosphorylated by checkpoint signal transducer Mec1p; homolog of S. pombe and mammalian Chk1 checkpoint kinase
299	4	A	11	HAL5	KKQ8	Putative serine/threonine protein kinase with unknown cellular role
300	4	A	12	empty	empty	#N/A
301	4	B	1	FBP26	YLR345W	Similar to 6-phosphofructo-2-kinase/fructose-2,6-bisphosphatase enzymes responsible for the metabolism of fructoso-2,6-bisphosphate; mRNA expression is repressed by the Rfx1p-Tup1p-Ssn6p repressor complex; YLR345W is not an essential gene
302	4	B	2	SNA3	PMP3	Small plasma membrane protein related to a family of plant polypeptides that are overexpressed under high salt concentration or low temperature, not essential for viability, deletion causes hyperpolarization of the plasma membrane potential
303	4	B	3	TIF2	TIF1	Translation initiation factor eIF4A, identical to Tif2p; DEA(D/H)-box RNA helicase that couples ATPase activity to RNA binding and unwinding; forms a dumbbell structure of two compact domains connected by a linker; interacts with eIF4G
304	4	B	4	MRS3	MRS4	Mitochondrial iron transporter of the mitochondrial carrier family (MCF), very similar to and functionally redundant with Mrs3p; functions under low-iron conditions; may transport other cations in addition to iron
305	4	B	5	PEX30	PEX31	Peroxisomal integral membrane protein, involved in negative regulation of peroxisome size; partially functionally redundant with Pex30p and Pex32p; probably acts at a step downstream of steps mediated by Pex28p and Pex29p
306	4	B	6	TMA10	STF2	Protein involved in regulation of the mitochondrial F1F0-ATP synthase; Stf1p and Stf2p act as stabilizing factors that enhance inhibitory action of the Inh1p protein
307	4	B	7	NMA1	NMA2	Nicotinic acid mononucleotide adenylyltransferase, involved in NAD(+) salvage pathway
308	4	B	8	RPS25B	RPS25A	Protein component of the small (40S) ribosomal subunit; nearly identical to Rps25Bp and has similarity to rat S25 ribosomal protein
309	4	B	9	RPL26A	RPL26B	Protein component of the large (60S) ribosomal subunit, nearly identical to Rpl26Ap and has similarity to E. coli L24 and rat L26 ribosomal proteins; binds to 5.8S rRNA
310	4	B	10	YLR345W	FBP26	Fructose-2,6-bisphosphatase, required for glucose metabolism
311	4	B	11	DIC1	PET8	S-adenosylmethionine transporter of the mitochondrial inner membrane, member of the mitochondrial carrier family; required for biotin biosynthesis and respiratory growth
312	4	B	12	ORM2	ORM1	Evolutionarily conserved protein with similarity to Orm2p, required for resistance to agents that induce the unfolded protein response; human ortholog is located in the endoplasmic reticulum
313	4	C	1	BUD8	BUD9	Protein involved in bud-site selection; diploid mutants display a unipolar budding pattern instead of the wild-type bipolar pattern, and bud at the distal pole
314	4	C	2	TAL1	YGR043C	Protein of unknown function; transcription is repressed by Mot1p and induced by alpha-factor and during diauxic shift; null mutant non-quiescent cells exhibit reduced reproductive capacity
315	4	C	3	YLR356W	SCM4	Potential regulatory effector of CDC4 function, suppresses a temperature-sensitive allele of CDC4, tripartite protein structure in which a charged region separates two uncharged domains, not essential for mitosis or meiosis
316	4	C	4	empty	empty	#N/A
317	4	C	5	VID22	YGR071C	Putative protein of unknown function; deletion mutant has increased glycogen accumulation; green fluorescent protein (GFP)-fusion protein localizes to the nucleus
318	4	C	6	STP3	STP4	Protein containing a Kruppel-type zinc-finger domain; has similarity to Stp1p, Stp2p, and Stp3p
319	4	C	7	PSY3	ZIP2	Meiosis-specific protein involved in normal synaptonemal complex formation and pairing between homologous chromosomes during meiosis
320	4	C	8	REH1	REI1	Cytoplasmic pre-60S factor; required for the correct recycling of shuttling factors Alb1, Arx1 and Tif6 at the end of the ribosomal large subunit biogenesis; involved in bud growth in the mitotic signaling network
321	4	C	9	RPS29A	RPS29B	Protein component of the small (40S) ribosomal subunit; nearly identical to Rps29Ap and has similarity to rat S29 and E. coli S14 ribosomal proteins
322	4	C	10	YLR413W	YKL187C	Putative protein of unknown function; the authentic, non-tagged protein is detected in a phosphorylated state in highly purified mitochondria in high-throughput studies
323	4	C	11	FAR10	VPS64	Cytoplasmic protein required for cytoplasm to vacuole targeting of proteins; forms a complex with Far3p, Far7p, Far10p, and Far11p that is involved in pheromone-induced cell cycle arrest; also localized to the endoplasmic reticulum membrane
324	4	C	12	GSY2	GSY1	Glycogen synthase with similarity to Gsy2p, the more highly expressed yeast homolog; expression induced by glucose limitation, nitrogen starvation, environmental stress, and entry into stationary phase
325	4	D	1	LCB5	LCB4	Sphingoid long-chain base kinase, responsible for synthesis of long-chain base phosphates, which function as signaling molecules, regulates synthesis of ceramide from exogenous long-chain bases, localizes to the Golgi and late endosomes
326	4	D	2	RPS28B	RPS28A	Protein component of the small (40S) ribosomal subunit; nearly identical to Rps28Bp and has similarity to rat S28 ribosomal protein
327	4	D	3	DCS1	DCS2	Non-essential, stress induced regulatory protein containing a HIT (histidine triad) motif; modulates m7G-oligoribonucleotide metabolism; inhibits Dcs1p; regulated by Msn2p, Msn4p, and the Ras-cAMP-cAPK signaling pathway, similar to Dcs1p.
328	4	D	4	CTH1	TIS11	mRNA-binding protein expressed during iron starvation; binds to a sequence element in the 3'-untranslated regions of specific mRNAs to mediate their degradation; involved in iron homeostasis
329	4	D	5	YDR222W	YLR225C	Putative protein of unknown function; green fluorescent protein (GFP)-fusion protein localizes to the cytoplasm; YLR225C is not an essential gene
330	4	D	6	MDS3	PMD1	Protein with an N-terminal kelch-like domain, putative negative regulator of early meiotic gene expression; required, with Mds3p, for growth under alkaline conditions
331	4	D	7	SIP2	GAL83	One of three possible beta-subunits of the Snf1 kinase complex, allows nuclear localization of the Snf1 kinase complex in the presence of a nonfermentable carbon source; contains glycogen-binding domain
332	4	D	8	YPT32	YPT31	GTPase of the Ypt/Rab family, very similar to Ypt32p; involved in the exocytic pathway; mediates intra-Golgi traffic or the budding of post-Golgi vesicles from the trans-Golgi
333	4	D	9	KIP3	SMY1	Protein that interacts with Myo2p, proposed to be involved in exocytosis; N-terminal domain is related to the motor domain of kinesins
334	4	D	10	SDT1	PHM8	Protein of unknown function, expression is induced by low phosphate levels and by inactivation of Pho85p
335	4	D	11	SHE10	YFR039C	Putative protein of unknown function; YFR039C is not an essential gene
336	4	D	12	SAP4	SAP155	Protein that forms a complex with the Sit4p protein phosphatase and is required for its function; member of a family of similar proteins including Sap4p, Sap185p, and Sap190p
337	4	E	1	ZIP2	PSY3	Protein of unknown function; deletion results in a mutator phenotype suggesting a role for this protein as a mutational suppressor; deletion increases sensitivity to anticancer drugs oxaliplatin and cisplatin but not mitomycin C
338	4	E	2	HXK2	HXK1	Hexokinase isoenzyme 1, a cytosolic protein that catalyzes phosphorylation of glucose during glucose metabolism; expression is highest during growth on non-glucose carbon sources; glucose-induced repression involves the hexokinase Hxk2p
339	4	E	3	PEX31	PEX30	Peroxisomal integral membrane protein, involved in negative regulation of peroxisome number; partially functionally redundant with Pex31p; genetic interactions suggest action at a step downstream of steps mediated by Pex28p and Pex29p
340	4	E	4	STF2	TMA10	Protein of unknown function that associates with ribosomes
341	4	E	5	NMA2	NMA1	Nicotinic acid mononucleotide adenylyltransferase, involved in NAD(+) salvage pathway
342	4	E	6	RPS6A	RPS6B	Protein component of the small (40S) ribosomal subunit; identical to Rps6Ap and has similarity to rat S6 ribosomal protein
343	4	E	7	RPS9A	RPS9B	Protein component of the small (40S) ribosomal subunit; nearly identical to Rps9Ap and has similarity to E. coli S4 and rat S9 ribosomal proteins
344	4	E	8	RPL21B	RPL21A	Protein component of the large (60S) ribosomal subunit, nearly identical to Rpl21Bp and has similarity to rat L21 ribosomal protein
345	4	E	9	YPL077C	YBR197C	Putative protein of unknown function; green fluorescent protein (GFP)-fusion protein localizes to the cytoplasm and nucleus; YBR197C is not an essential gene
346	4	E	10	LPE10	MRS2	Mitochondrial inner membrane Mg(2+) channel, required for maintenance of intramitochondrial Mg(2+) concentrations at the correct level to support splicing of group II introns
347	4	E	11	SUR1	CSH1	Probable catalytic subunit of a mannosylinositol phosphorylceramide (MIPC) synthase, forms a complex with probable regulatory subunit Csg2p; function in sphingolipid biosynthesis is overlapping with that of Sur1p
348	4	E	12	DIG1	DIG2	Regulatory protein of unknown function, pheromone-inducible, involved in the regulation of mating-specific genes and the invasive growth pathway, required for MAP-kinase imposed repression, inhibits pheromone-responsive transcription
349	4	F	1	EGD1	BTT1	Beta3 subunit of the heterotrimeric nascent polypeptide-associated complex (alpha, beta1, beta3) which binds ribosomes via its beta-subunits in close proximity to nascent polypeptides
350	4	F	2	SVL3	PAM1	Essential protein of unknown function; exhibits variable expression during colony morphogenesis; overexpression permits survival without protein phosphatase 2A, inhibits growth, and induces a filamentous phenotype
351	4	F	3	SKS1	VHS1	Cytoplasmic serine/threonine protein kinase; identified as a high-copy suppressor of the synthetic lethality of a sis2 sit4 double mutant, suggesting a role in G1/S phase progression; homolog of Sks1p
352	4	F	4	VTC3	VTC2	Vacuolar membrane protein involved in vacuolar polyphosphate accumulation; functions as a regulator of vacuolar H+-ATPase activity and vacuolar transporter chaperones; involved in protein localization and non-autophagic vacuolar fusion
353	4	F	5	CIT3	CIT2	Citrate synthase, catalyzes the condensation of acetyl coenzyme A and oxaloacetate to form citrate, peroxisomal isozyme involved in glyoxylate cycle; expression is controlled by Rtg1p and Rtg2p transcription factors
354	4	F	6	DBF20	DBF2	Ser/Thr kinase involved in transcription and stress response; functions as part of a network of genes in exit from mitosis; localization is cell cycle regulated; activated by Cdc15p during the exit from mitosis
355	4	F	7	ASN1	ASN2	Asparagine synthetase, isozyme of Asn1p; catalyzes the synthesis of L-asparagine from L-aspartate in the asparagine biosynthetic pathway
356	4	F	8	PIN3	LSB1	Protein containing an N-terminal SH3 domain; binds Las17p, which is a homolog of human Wiskott-Aldrich Syndrome protein involved in actin patch assembly and actin polymerization
357	4	F	9	TPO3	TPO2	Polyamine transport protein specific for spermine; localizes to the plasma membrane; transcription of TPO2 is regulated by Haa1p; member of the major facilitator superfamily
358	4	F	10	YPR158W	BTN2	v-SNARE binding protein that facilitates specific protein retrieval from a late endosome to the Golgi; modulates arginine uptake, possible role in mediating pH homeostasis between the vacuole and plasma membrane H(+)-ATPase
359	4	F	11	YPR174C	NBP1	Spindle pole body (SPB) component, required for the insertion of the duplication plaque into the nuclear membrane during SPB duplication; essential for bipolar spindle formation; component of the Mps2p-Bbp1p complex
360	4	F	12	HPA2	HPA3	D-Amino acid N-acetyltransferase, catalyzes N-acetylation of D-amino acids through ordered bi-bi mechanism in which acetyl-CoA is first substrate bound and CoA is last product liberated; similar to Hpa2p, acetylates histones weakly in vitro
361	4	G	1	KIN82	YNR047W	Putative protein kinase that, when overexpressed, interferes with pheromone-induced growth arrest; localizes to the cytoplasm; potential Cdc28p substrate
362	4	G	2	CDC50	YNR048W	Protein proposed to interact with phospholipid translocases, shares similarity to Cdc50p
363	4	G	3	STF1	INH1	Protein that inhibits ATP hydrolysis by the F1F0-ATP synthase, inhibitory function is enhanced by stabilizing proteins Stf1p and Stf2p; has similarity to Stf1p and both Inh1p and Stf1p exhibit the potential to form coiled-coil structures
364	4	G	4	UBP5	DOA4	Ubiquitin isopeptidase, required for recycling ubiquitin from proteasome-bound ubiquitinated intermediates, acts at the late endosome/prevacuolar compartment to recover ubiquitin from ubiquitinated membrane proteins en route to the vacuole
365	4	G	5	RPL22B	RPL22A	Protein component of the large (60S) ribosomal subunit, has similarity to Rpl22Bp and to rat L22 ribosomal protein
366	4	G	6	SAP155	SAP4	Protein required for function of the Sit4p protein phosphatase, member of a family of similar proteins that form complexes with Sit4p, including Sap155p, Sap185p, and Sap190p
367	4	G	7	CNN1	RSC58	Component of the RSC chromatin remodeling complex; RSC functions in transcriptional regulation and elongation, chromosome stability, and establishing sister chromatid cohesion; involved in telomere maintenance58KDa subunit
368	4	G	8	HXK1	HXK2	Hexokinase isoenzyme 2 that catalyzes phosphorylation of glucose in the cytosol; predominant hexokinase during growth on glucose; functions in the nucleus to repress expression of HXK1 and GLK1 and to induce expression of its own gene
369	4	G	9	TOS2	SKG6	Integral membrane protein that localizes primarily to growing sites such as the bud tip or the cell periphery; potential Cdc28p substrate; Skg6p interacts with Zds1p and Zds2p
370	4	G	10	BNS1	SPO12	Nucleolar protein of unknown function, positive regulator of exit from mitosis; involved in regulating the release of Cdc14p from the nucleolus in early anaphase; proposed to play similar role in meiosis
371	4	G	11	YAP1802	YAP1801	Protein involved in clathrin cage assembly; binds Pan1p and clathrin; homologous to Yap1802p, member of the AP180 protein family
372	4	G	12	YGR243W	YHR162W	Putative protein of unknown function; green fluorescent protein (GFP)-fusion protein localizes to the mitochondrion
373	4	H	1	empty	empty	#N/A
374	4	H	2	PDR3	PDR1	Zinc cluster protein that is a master regulator involved in recruiting other zinc cluster proteins to pleiotropic drug response elements (PDREs) to fine tune the regulation of multidrug resistance genes
375	4	H	3	ALK2	ALK1	Protein kinase; accumulation and phosphorylation are periodic during the cell cycle; phosphorylated in response to DNA damage; contains characteristic motifs for degradation via the APC pathway; similar to Alk2p and to mammalian haspins
376	4	H	4	URA7	URA8	Minor CTP synthase isozyme (see also URA7), catalyzes the ATP-dependent transfer of the amide nitrogen from glutamine to UTP, forming CTP, the final step in de novo biosynthesis of pyrimidines; involved in phospholipid biosynthesis
377	4	H	5	SAS3	ESA1	Histone acetyltransferase catalytic subunit of the native multisubunit complex (NuA4) that acetylates four conserved internal lysines of histone H4 N-terminal tail; required for cell cycle progression
378	4	H	6	YBL054W	DOT6	Protein of unknown function, involved in telomeric gene silencing and filamentation
379	4	H	7	PTC3	PTC2	Type 2C protein phosphatase; dephosphorylates Hog1p to limit maximal osmostress induced kinase activity; dephosphorylates Ire1p to downregulate the unfolded protein response; dephosphorylates Cdc28p; role in DNA checkpoint inactivation
380	4	H	8	UBP13	UBP9	Ubiquitin carboxyl-terminal hydrolase, ubiquitin-specific protease that cleaves ubiquitin-protein fusions
381	4	H	9	PRS4	PRS2	5-phospho-ribosyl-1(alpha)-pyrophosphate synthetase, involved in nucleotide, histidine, and tryptophan biosynthesis; one of five related enzymes, which are active as heteromultimeric complexes
382	4	H	10	RPS8A	RPS8B	Protein component of the small (40S) ribosomal subunit; identical to Rps8Ap and has similarity to rat S8 ribosomal protein
383	4	H	11	SSA3	SSA4	Heat shock protein that is highly induced upon stress; plays a role in SRP-dependent cotranslational protein-membrane targeting and translocation; member of the HSP70 family; cytoplasmic protein that concentrates in nuclei upon starvation
384	4	H	12	empty	empty	#N/A
385	5	A	1	empty	empty	#N/A
386	5	A	2	NUP170	NUP157	Abundant subunit of the nuclear pore complex (NPC), present on both sides of the NPC, has similarity to Nup170p
387	5	A	3	BOI1	BOI2	Protein implicated in polar growth, functionally redundant with Boi1p; interacts with bud-emergence protein Bem1p; contains an SH3 (src homology 3) domain and a PH (pleckstrin homology) domain
388	5	A	4	RPL23A	RPL23B	Protein component of the large (60S) ribosomal subunit, identical to Rpl23Ap and has similarity to E. coli L14 and rat L23 ribosomal proteins
389	5	A	5	ERP6	ERP1	Protein that forms a heterotrimeric complex with Erp2p, Emp24p, and Erv25p; member, along with Emp24p and Erv25p, of the p24 family involved in ER to Golgi transport and localized to COPII-coated vesicles
390	5	A	6	PDR1	PDR3	Transcriptional activator of the pleiotropic drug resistance network, regulates expression of ATP-binding cassette (ABC) transporters through binding to cis-acting sites known as PDREs (PDR responsive elements)
391	5	A	7	RPL24A	RPL24B	Ribosomal protein L30 of the large (60S) ribosomal subunit, nearly identical to Rpl24Ap and has similarity to rat L24 ribosomal protein; not essential for translation but may be required for normal translation rate
392	5	A	8	TIF4632	TIF4631	Translation initiation factor eIF4G, subunit of the mRNA cap-binding protein complex (eIF4F) that also contains eIF4E (Cdc33p); associates with the poly(A)-binding protein Pab1p, also interacts with eIF4A (Tif1p); homologous to Tif4632p
393	5	A	9	SDS23	SDS24	One of two S. cerevisiae homologs (Sds23p and Sds24p) of the Schizosaccharomyces pombe Sds23 protein, which genetic studies have implicated in APC/cyclosome regulation; may play an indirect role in fluid-phase endocytosis
394	5	A	10	PYC1	PYC2	Pyruvate carboxylase isoform, cytoplasmic enzyme that converts pyruvate to oxaloacetate; highly similar to isoform Pyc1p but differentially regulated; mutations in the human homolog are associated with lactic acidosis
395	5	A	11	AFT1	AFT2	Iron-regulated transcriptional activator; activates genes involved in intracellular iron use and required for iron homeostasis and resistance to oxidative stress; similar to Aft1p
396	5	A	12	empty	empty	#N/A
397	5	B	1	YGL081W	LDB19	Protein of unknown function involved in maintenance of proper telomere length; null mutant shows a reduced affinity for the alcian blue dye suggesting a decreased net negative charge of the cell surface
398	5	B	2	YGL082W	YPL191C	Putative protein of unknown function; diploid deletion strain exhibits high budding index; green fluorescent protein (GFP)-fusion protein localizes to the cytoplasm
399	5	B	3	TOS8	CUP9	Homeodomain-containing transcriptional repressor of PTR2, which encodes a major peptide transporter; imported peptides activate ubiquitin-dependent proteolysis, resulting in degradation of Cup9p and de-repression of PTR2 transcription
400	5	B	4	PDR16	PDR17	Phosphatidylinositol transfer protein (PITP), downregulates Plb1p-mediated turnover of phosphatidylcholine, found in the cytosol and microsomes, homologous to Pdr16p, deletion affects phospholipid composition
401	5	B	5	WHI3	WHI4	Putative RNA binding protein and partially redundant Whi3p homolog that regulates the cell size requirement for passage through Start and commitment to cell division
402	5	B	6	YNL194C	FMP45	Integral membrane protein localized to mitochondria (untagged protein) and eisosomes, immobile patches at the cortex associated with endocytosis; sporulation and sphingolipid content are altered in mutants; has homologs SUR7 and YNL194C
403	5	B	7	YNL176C	YDL211C	Putative protein of unknown function; green fluorescent protein (GFP)-fusion protein localizes to the vacuole
404	5	B	8	MDG1	CRP1	Protein that binds to cruciform DNA structures
405	5	B	9	YNL157W	YHR132W-A	Putative protein of unknown function; green fluorescent protein (GFP)-fusion protein localizes to the cytoplasm and nucleus
406	5	B	10	NSG2	NSG1	Protein involved in regulation of sterol biosynthesis; specifically stabilizes Hmg2p, one of two HMG-CoA isoenzymes that catalyze the rate-limiting step in sterol biosynthesis; homolog of mammalian INSIG proteins
407	5	B	11	YCK2	YCK1	Palmitoylated, plasma membrane-bound casein kinase I isoform; shares redundant functions with Yck2p in morphogenesis, proper septin assembly, endocytic trafficking; provides an essential function overlapping with that of Yck2p
408	5	B	12	PTK1	PTK2	Putative serine/threonine protein kinase involved in regulation of ion transport across plasma membrane; enhances spermine uptake
409	5	C	1	TRP3	ABZ1	Para-aminobenzoate (PABA) synthase, has similarity to Escherichia coli PABA synthase components PabA and PabB
410	5	C	2	MCH2	ESBP6	Protein with similarity to monocarboxylate permeases, appears not to be involved in transport of monocarboxylates such as lactate, pyruvate or acetate across the plasma membrane
411	5	C	3	YKR018C	IML2	Protein of unknown function; the authentic, non-tagged protein is detected in highly purified mitochondria in high-throughput studies
412	5	C	4	ALY1	ALY2	Cytoplasmic protein of unknown function that interacts with the cyclin Pcl7p; phosphorylated in vitro by the cyclin-CDK complex, Pcl7p-Pho85p; identified as a potential Cdc28p substrate; mRNA is cell cycle regulated, peaking in M phase
413	5	C	5	empty	empty	#N/A
414	5	C	6	MRS4	MRS3	Mitochondrial iron transporter of the mitochondrial carrier family (MCF), very similar to and functionally redundant with Mrs4p; functions under low-iron conditions; may transport other cations in addition to iron
415	5	C	7	GLG1	GLG2	Self-glucosylating initiator of glycogen synthesis, also glucosylates n-dodecyl-beta-D-maltoside; similar to mammalian glycogenin
416	5	C	8	TIF1	TIF2	Translation initiation factor eIF4A, identical to Tif1p; DEA(D/H)-box RNA helicase that couples ATPase activity to RNA binding and unwinding; forms a dumbbell structure of two compact domains connected by a linker; interacts with eIF4G
417	5	C	9	UTP30	CIC1	Essential protein that interacts with proteasome components and has a potential role in proteasome substrate specificity; also copurifies with 66S pre-ribosomal particles
418	5	C	10	VHS1	SKS1	Putative serine/threonine protein kinase; involved in the adaptation to low concentrations of glucose independent of the SNF3 regulated pathway
419	5	C	11	PAM1	SVL3	Protein of unknown function, mutant phenotype suggests a potential role in vacuolar function; green fluorescent protein (GFP)-fusion protein localizes to the cell periphery, cytoplasm, bud, and bud neck
420	5	C	12	BTT1	EGD1	Subunit beta1 of the nascent polypeptide-associated complex (NAC) involved in protein targeting, associated with cytoplasmic ribosomes; enhances DNA binding of the Gal4p activator; homolog of human BTF3b
421	5	D	1	YAP6	CIN5	Basic leucine zipper transcriptional factor of the yAP-1 family that mediates pleiotropic drug resistance and salt tolerance; localizes constitutively to the nucleus
422	5	D	2	DIN7	EXO1	5'-3' exonuclease and flap-endonuclease involved in recombination, double-strand break repair and DNA mismatch repair; member of the Rad2p nuclease family, with conserved N and I nuclease domains
423	5	D	3	AKR1	AKR2	Ankyrin repeat-containing protein similar to Akr1p; member of a family of putative palmitoyltransferases containing an Asp-His-His-Cys-cysteine rich (DHHC-CRD) domain; possibly involved in constitutive endocytosis of Ste3p
424	5	D	4	GLO2	GLO4	Mitochondrial glyoxalase II, catalyzes the hydrolysis of S-D-lactoylglutathione into glutathione and D-lactate
425	5	D	5	DON1	CUE5	Protein containing a CUE domain that binds ubiquitin, which may facilitate intramolecular monoubiquitination; green fluorescent protein (GFP)-fusion protein localizes to the cytoplasm in a punctate pattern
426	5	D	6	PMP3	SNA3	Integral membrane protein localized to vacuolar intralumenal vesicles, computational analysis of large-scale protein-protein interaction data suggests a possible role in either cell wall synthesis or protein-vacuolar targeting
427	5	D	7	CPR5	CPR2	Peptidyl-prolyl cis-trans isomerase (cyclophilin), catalyzes the cis-trans isomerization of peptide bonds N-terminal to proline residues; has a potential role in the secretory pathway
428	5	D	8	GIC2	GIC1	Protein of unknown function involved in initiation of budding and cellular polarization, interacts with Cdc42p via the Cdc42/Rac-interactive binding (CRIB) domain
429	5	D	9	SSF2	SSF1	Constituent of 66S pre-ribosomal particles, required for ribosomal large subunit maturation; functionally redundant with Ssf2p; member of the Brix family
430	5	D	10	RAD34	RAD4	Protein that recognizes and binds damaged DNA (with Rad23p) during nucleotide excision repair; subunit of Nuclear Excision Repair Factor 2 (NEF2); homolog of human XPC protein
431	5	D	11	YDR319C	SCS3	Protein required for inositol prototrophy, appears to be involved in the synthesis of inositol phospholipids from inositol but not in the control of inositol synthesis
432	5	D	12	YIL029C	YPR071W	Putative membrane protein; YPR071W is not an essential gene
433	5	E	1	PIG2	GIP2	Putative regulatory subunit of the protein phosphatase Glc7p, involved in glycogen metabolism; contains a conserved motif (GVNK motif) that is also found in Gac1p, Pig1p, and Pig2p
434	5	E	2	PCL7	PCL6	Pho85p cyclin of the Pho80p subfamily; forms the major Glc8p kinase together with Pcl7p and Pho85p; involved in the control of glycogen storage by Pho85p; stabilized by Elongin C binding
435	5	E	3	RHR2	HOR2	One of two redundant DL-glycerol-3-phosphatases (RHR2/GPP1 encodes the other) involved in glycerol biosynthesis; induced in response to hyperosmotic stress and oxidative stress, and during the diauxic transition
436	5	E	4	YIL057C	YER067W	Putative protein of unknown function; green fluorescent protein (GFP)-fusion protein localizes to the cytoplasm and nucleus; YER067W is not an essential gene
437	5	E	5	PRK1	ARK1	Serine/threonine protein kinase involved in regulation of the cortical actin cytoskeleton; involved in control of endocytosis
438	5	E	6	YIA6	YEA6	Putative mitochondrial NAD+ transporter, member of the mitochondrial carrier subfamily (see also YIA6); has putative human ortholog
439	5	E	7	NOT3	NOT5	Subunit of the CCR4-NOT complex, which is a global transcriptional regulator with roles in transcription initiation and elongation and in mRNA degradation
440	5	E	8	SER33	SER3	3-phosphoglycerate dehydrogenase, catalyzes the first step in serine and glycine biosynthesis; isozyme of Ser33p
441	5	E	9	HXT10	HXT2	High-affinity glucose transporter of the major facilitator superfamily, expression is induced by low levels of glucose and repressed by high levels of glucose
442	5	E	10	EMP47	EMP46	Integral membrane component of endoplasmic reticulum-derived COPII-coated vesicles, which function in ER to Golgi transport
443	5	E	11	CMK1	CMK2	Calmodulin-dependent protein kinase; may play a role in stress response, many CA++/calmodulan dependent phosphorylation substrates demonstrated in vitro, amino acid sequence similar to Cmk1p and mammalian Cam Kinase II
444	5	E	12	GSY1	GSY2	Glycogen synthase, similar to Gsy1p; expression induced by glucose limitation, nitrogen starvation, heat shock, and stationary phase; activity regulated by cAMP-dependent, Snf1p and Pho85p kinases as well as by the Gac1p-Glc7p phosphatase
445	5	F	1	PES4	MIP6	Putative RNA-binding protein, interacts with Mex67p, which is a component of the nuclear pore involved in nuclear mRNA export
446	5	F	2	GND2	GND1	6-phosphogluconate dehydrogenase (decarboxylating), catalyzes an NADPH regenerating reaction in the pentose phosphate pathway; required for growth on D-glucono-delta-lactone and adaptation to oxidative stress
447	5	F	3	YGR283C	YMR310C	Putative protein of unknown function; green fluorescent protein (GFP)-fusion protein localizes to the nucleus; YMR310C is not an essential gene
448	5	F	4	MGA2	SPT23	ER membrane protein involved in regulation of OLE1 transcription, acts with homolog Mga2p; inactive ER form dimerizes and one subunit is then activated by ubiquitin/proteasome-dependent processing followed by nuclear targeting
449	5	F	5	YIR035C	YIR036C	Putative benzil reductase;(GFP)-fusion protein localizes to the cytoplasm and is induced by the DNA-damaging agent MMS; sequence similarity with short-chain dehydrogenase/reductases; null mutant has increased spontaneous Rad52 foci
450	5	F	6	YIR036C	YIR035C	Putative cytoplasmic protein of unknown function
451	5	F	7	HYR1	GPX2	Phospholipid hydroperoxide glutathione peroxidase induced by glucose starvation that protects cells from phospholipid hydroperoxides and nonphospholipid peroxides during oxidative stress
452	5	F	8	YKR075C	YOR062C	Protein of unknown function; similar to YKR075Cp and Reg1p; expression regulated by glucose and Rgt1p; GFP-fusion protein is induced in response to the DNA-damaging agent MMS
453	5	F	9	YKR078W	VPS5	Nexin-1 homolog required for localizing membrane proteins from a prevacuolar/late endosomal compartment back to the late Golgi apparatus; structural component of the retromer membrane coat complex; forms a retromer subcomplex with Vps17p
454	5	F	10	VPS20	SNF7	One of four subunits of the endosomal sorting complex required for transport III (ESCRT-III); involved in the sorting of transmembrane proteins into the multivesicular body (MVB) pathway; recruited from the cytoplasm to endosomal membranes
455	5	F	11	YTA12	AFG3	Component, with Yta12p, of the mitochondrial inner membrane m-AAA protease that mediates degradation of misfolded or unassembled proteins and is also required for correct assembly of mitochondrial enzyme complexes
456	5	F	12	HAL9	TBS1	Putative protein of unknown function; the authentic, non-tagged protein is detected in highly purified mitochondria in high-throughput studies
457	5	G	1	ITR2	ITR1	Myo-inositol transporter with strong similarity to the minor myo-inositol transporter Itr2p, member of the sugar transporter superfamily; expression is repressed by inositol and choline via Opi1p and derepressed via Ino2p and Ino4p
458	5	G	2	MSB4	MSB3	GTPase-activating protein for Sec4p and several other Rab GTPases, regulates exocytosis via its action on Sec4p, also required for proper actin organization; similar to Msb4p; both Msb3p and Msb4p localize to sites of polarized growth
459	5	G	3	SKM1	CLA4	Cdc42p activated signal transducing kinase of the PAK (p21-activated kinase) family, involved in septin ring assembly and cytokinesis; directly phosphorylates septins Cdc3p and Cdc10p; other yeast PAK family members are Ste20p and Skm1p
460	5	G	4	PAP2	TRF5	Poly (A) polymerase involved in nuclear RNA quality control based on: homology with Trf4p, genetic interactions with TRF4 mutants, physical interaction with Mtr4p (TRAMP subunit), and by direct assay; disputed role as a sigma DNA polymerase
461	5	G	5	MSN1	HOT1	Transcription factor required for the transient induction of glycerol biosynthetic genes GPD1 and GPP2 in response to high osmolarity; targets Hog1p to osmostress responsive promoters; has similarity to Msn1p and Gcr1p
462	5	G	6	RPS19A	RPS19B	Protein component of the small (40S) ribosomal subunit, required for assembly and maturation of pre-40 S particles; mutations in human RPS19 are associated with Diamond Blackfan anemia; nearly identical to Rps19Ap
463	5	G	7	YER064C	VHR1	Transcriptional activator, required for the vitamin H-responsive element (VHRE) mediated induction of VHT1 (Vitamin H transporter) and BIO5 (biotin biosynthesis intermediate transporter) in response to low biotin concentrations
464	5	G	8	DOT6	YBL054W	Protein of unknown function involved in rRNA and ribosome biosynthesis
465	5	G	9	YER093C-A	YBL059W	Putative protein of unknown function; the authentic, non-tagged protein is detected in highly purified mitochondria in high-throughput studies
466	5	G	10	SHC1	SKT5	Activator of Chs3p (chitin synthase III), recruits Chs3p to the bud neck via interaction with Bni4p; has similarity to Shc1p, which activates Chs3p during sporulation
467	5	G	11	UBP9	UBP13	Putative ubiquitin carboxyl-terminal hydrolase, ubiquitin-specific protease that cleaves ubiquitin-protein fusions
468	5	G	12	YSC84	LSB3	Protein containing a C-terminal SH3 domain; binds Las17p, which is a homolog of human Wiskott-Aldrich Syndrome protein involved in actin patch assembly and actin polymerization
469	5	H	1	empty	empty	#N/A
470	5	H	2	YHR162W	YGR243W	Putative protein of unknown function; the authentic, non-tagged protein is detected in highly purified mitochondria in high-throughput studies
471	5	H	3	YLR031W	YMR124W	Protein of unknown function; green fluorescent protein (GFP)-fusion protein localizes to the cell periphery, cytoplasm, bud, and bud neck; interacts with Crm1p in two-hybrid assay; YMR124W is not an essential gene
472	5	H	4	YMR181C	YPL229W	Putative protein of unknown function; green fluorescent protein (GFP)-fusion protein localizes to the cytoplasm; YPL229W is not an essential gene
473	5	H	5	URA10	URA5	One of two orotate phosphoribosyltransferase isozymes (see also URA10) that catalyze the fifth enzymatic step in de novo biosynthesis of pyrimidines, converting orotate into orotidine-5'-phosphate
474	5	H	6	YMR279C	ATR1	Multidrug efflux pump of the major facilitator superfamily, required for resistance to aminotriazole and 4-nitroquinoline-N-oxide
475	5	H	7	CMK2	CMK1	Calmodulin-dependent protein kinase; may play a role in stress response, many CA++/calmodulan dependent phosphorylation substrates demonstrated in vitro, amino acid sequence similar to Cmk2p and mammalian Cam Kinase II
476	5	H	8	FAA1	FAA4	Long chain fatty acyl-CoA synthetase, regulates protein modification during growth in the presence of ethanol, functions to incorporate palmitic acid into phospholipids and neutral lipids
477	5	H	9	FPR3	FPR4	Peptidyl-prolyl cis-trans isomerase (PPIase) (proline isomerase) localized to the nucleus; catalyzes isomerization of proline residues in histones H3 and H4, which affects lysine methylation of those histones
478	5	H	10	TSL1	TPS3	Regulatory subunit of trehalose-6-phosphate synthase/phosphatase complex, which synthesizes the storage carbohydrate trehalose; expression is induced by stress conditions and repressed by the Ras-cAMP pathway
479	5	H	11	CUE4	CUE1	Endoplasmic reticulum membrane protein that recruits the ubiquitin-conjugating enzyme Ubc7p to the ER where it functions in protein degradation; contains a CUE domain that binds ubiquitin to facilitate intramolecular monoubiquitination
480	5	H	12	empty	empty	#N/A
481	6	A	1	empty	empty	#N/A
482	6	A	2	URA5	URA10	One of two orotate phosphoribosyltransferase isozymes (see also URA5) that catalyze the fifth enzymatic step in the de novo biosynthesis of pyrimidines, converting orotate into orotidine-5'-phosphate
483	6	A	3	ZDS2	ZDS1	Protein that interacts with silencing proteins at the telomere, involved in transcriptional silencing; has a role in localization of Bcy1p, a regulatory subunit of protein kinase A; implicated in mRNA nuclear export
484	6	A	4	NGL3	NGL2	Protein involved in 5.8S rRNA processing; Ccr4p-like RNase required for correct 3'-end formation of 5.8S rRNA at site E; similar to Ngl1p and Ngl3p
485	6	A	5	TUB3	TUB1	Alpha-tubulin; associates with beta-tubulin (Tub2p) to form tubulin dimer, which polymerizes to form microtubules
486	6	A	6	PGM2	PGM1	Phosphoglucomutase, minor isoform; catalyzes the conversion from glucose-1-phosphate to glucose-6-phosphate, which is a key step in hexose metabolism
487	6	A	7	ADE17	ADE16	Enzyme of 'de novo' purine biosynthesis containing both 5-aminoimidazole-4-carboxamide ribonucleotide transformylase and inosine monophosphate cyclohydrolase activities, isozyme of Ade17p; ade16 ade17 mutants require adenine and histidine
488	6	A	8	SUT2	SUT1	Transcription factor of the Zn[II]2Cys6 family involved in sterol uptake; involved in induction of hypoxic gene expression
489	6	A	9	CSR2	ECM21	Non-essential protein of unknown function; promoter contains several Gcn4p binding elements
490	6	A	10	PUF2	JSN1	Member of the Puf family of RNA-binding proteins, interacts with mRNAs encoding membrane-associated proteins; overexpression suppresses a tub2-150 mutation and causes increased sensitivity to benomyl in wild-type cells
491	6	A	11	TKL1	TKL2	Transketolase, similar to Tkl1p; catalyzes conversion of xylulose-5-phosphate and ribose-5-phosphate to sedoheptulose-7-phosphate and glyceraldehyde-3-phosphate in the pentose phosphate pathway; needed for synthesis of aromatic amino acids
492	6	A	12	empty	empty	#N/A
493	6	B	1	YPR084W	YKR011C	Putative protein of unknown function; green fluorescent protein (GFP)-fusion protein localizes to the nucleus
494	6	B	2	NCA3	UTH1	Mitochondrial outer membrane and cell wall localized SUN family member required for mitochondrial autophagy; involved in the oxidative stress response, life span during starvation, mitochondrial biogenesis, and cell death
495	6	B	3	MDV1	CAF4	WD40 repeat-containing protein associated with the CCR4-NOT complex, interacts in a Ccr4p-dependent manner with Ssn2p; also interacts with Fis1p, Mdv1p and Dnm1p and plays a role in mitochondrial fission
496	6	B	4	CHS6	BCH2	Member of the Chs5p-Arf1p-binding proteins (ChAPs), a group of 4 related, interacting proteins (Bch1p, Fmp50p, Bud7p, Chs6p) that mediate export of specific cargo proteins, including chitin synthase Chs3p, from the Golgi to plasma membrane
497	6	B	5	ALY2	ALY1	Putative protein of unknown function; green fluorescent protein (GFP)-fusion protein localizes to the cytoplasm
498	6	B	6	IML2	YKR018C	Putative protein of unknown function; green fluorescent protein (GFP)-fusion protein localizes to the cytoplasm and nucleus
499	6	B	7	DLS1	DPB3	Third-largest subunit of DNA polymerase II (DNA polymerase epsilon), required to maintain fidelity of chromosomal replication and also for inheritance of telomeric silencing; mRNA abundance peaks at the G1/S boundary of the cell cycle
500	6	B	8	UBX6	UBX7	UBX (ubiquitin regulatory X) domain-containing protein that interacts with Cdc48p
501	6	B	9	YPT31	YPT32	GTPase of the Ypt/Rab family, very similar to Ypt31p; involved in the exocytic pathway; mediates intra-Golgi traffic or the budding of post-Golgi vesicles from the trans-Golgi
502	6	B	10	BUB1	MAD3	Subunit of the spindle-assembly checkpoint complex, which delays anaphase onset in cells with defects in mitotic spindle assembly; pseudosubstrate inhibitor of APC(Cdc20), the anaphase promoting complex involved in securin (Pds1p) turnover
503	6	B	11	YHR003C	YKL027W	Protein of unknown function, localized to the mitochondrial outer membrane
504	6	B	12	STP2	STP1	Transcription factor, activated by proteolytic processing in response to signals from the SPS sensor system for external amino acids; activates transcription of amino acid permease genes and may have a role in tRNA processing
505	6	C	1	YHR009C	RAD33	Protein involved in nucleotide excision repair; green fluorescent protein (GFP)-fusion protein localizes to the nucleus
506	6	C	2	URA8	URA7	Major CTP synthase isozyme (see also URA8), catalyzes the ATP-dependent transfer of the amide nitrogen from glutamine to UTP, forming CTP, the final step in de novo biosynthesis of pyrimidines; involved in phospholipid biosynthesis
507	6	C	3	TGL4	TGL5	Triacylglycerol lipase involved in TAG mobilization; localizes to lipid particles; potential Cdc28p substrate
508	6	C	4	SRL3	WHI5	Repressor of G1 transcription that binds to SCB binding factor (SBF) at SCB target promoters in early G1; phosphorylation of Whi5p by the CDK, Cln3p/Cdc28p relieves repression and promoter binding by Whi5; periodically expressed in G1
509	6	C	5	UBP11	UBP7	Ubiquitin-specific protease that cleaves ubiquitin-protein fusions
510	6	C	6	empty	empty	#N/A
511	6	C	7	IMD3	IMD4	Inosine monophosphate dehydrogenase, catalyzes the first step of GMP biosynthesis, member of a four-gene family in S. cerevisiae, constitutively expressed
512	6	C	8	CNA1	CMP2	Calcineurin A; one isoform (the other is CNA1) of the catalytic subunit of calcineurin, a Ca++/calmodulin-regulated protein phosphatase which regulates Crz1p (a stress-response transcription factor), the other calcineurin subunit is CNB1
513	6	C	9	YLR437C	SML1	Ribonucleotide reductase inhibitor involved in regulating dNTP production; regulated by Mec1p and Rad53p during DNA damage and S phase
514	6	C	10	RPS1A	RPS1B	Ribosomal protein 10 (rp10) of the small (40S) subunit; nearly identical to Rps1Ap and has similarity to rat S3a ribosomal protein
515	6	C	11	FPR4	FPR3	Nucleolar peptidyl-prolyl cis-trans isomerase (PPIase); FK506 binding protein; phosphorylated by casein kinase II (Cka1p-Cka2p-Ckb1p-Ckb2p) and dephosphorylated by Ptp1p
516	6	C	12	HMG2	HMG1	One of two isozymes of HMG-CoA reductase that catalyzes the conversion of HMG-CoA to mevalonate, which is a rate-limiting step in sterol biosynthesis; localizes to the nuclear envelope; overproduction induces the formation of karmellae
517	6	D	1	SST2	RGS2	Negative regulator of glucose-induced cAMP signaling; directly activates the GTPase activity of the heterotrimeric G protein alpha subunit Gpa2p
518	6	D	2	RIF2	ATP22	Mitochondrial inner membrane protein required for assembly of the F0 sector of mitochondrial F1F0 ATP synthase, which is a large, evolutionarily conserved enzyme complex required for ATP synthesis
519	6	D	3	YLR456W	YPR172W	Protein of unknown function, transcriptionally activated by Yrm1p along with genes involved in multidrug resistance
520	6	D	4	JSN1	PUF2	Member of the PUF protein family, which is defined by the presence of Pumilio homology domains that confer RNA binding activity; preferentially binds mRNAs encoding membrane-associated proteins
521	6	D	5	XPT1	HPT1	Dimeric hypoxanthine-guanine phosphoribosyltransferase, catalyzes the formation of both inosine monophosphate and guanosine monophosphate; mutations in the human homolog HPRT1 can cause Lesch-Nyhan syndrome and Kelley-Seegmiller syndrome
522	6	D	6	RPS4A	RPS4B	Protein component of the small (40S) ribosomal subunit; identical to Rps4Ap and has similarity to rat S4 ribosomal protein
523	6	D	7	HOT1	MSN1	Transcriptional activator involved in regulation of invertase and glucoamylase expression, invasive growth and pseudohyphal differentiation, iron uptake, chromium accumulation, and response to osmotic stress; localizes to the nucleus
524	6	D	8	ARF1	ARF2	ADP-ribosylation factor, GTPase of the Ras superfamily involved in regulation of coated formation vesicles in intracellular trafficking within the Golgi; functionally interchangeable with Arf1p
525	6	D	9	YDL211C	YNL176C	Cell cycle-regulated gene of unknown function, promoter bound by Fkh2p
526	6	D	10	YDL218W	YNR061C	Putative protein of unknown function
527	6	D	11	FMP45	YNL194C	Integral membrane protein localized to eisosomes; sporulation and plasma membrane sphingolipid content are altered in mutants; has homologs SUR7 and FMP45; GFP-fusion protein is induced in response to the DNA-damaging agent MMS
528	6	D	12	WHI4	WHI3	RNA binding protein that sequesters CLN3 mRNA in cytoplasmic foci; cytoplasmic retention factor for Cdc28p and associated cyclins; regulates cell fate and dose-dependently regulates the critical cell size required for passage through Start
529	6	E	1	SSB1	SSB2	Cytoplasmic ATPase that is a ribosome-associated molecular chaperone, functions with J-protein partner Zuo1p; may be involved in the folding of newly-synthesized polypeptide chains; member of the HSP70 family; homolog of SSB1
530	6	E	2	ADY3	CNM67	Component of the spindle pole body outer plaque; required for spindle orientation and mitotic nuclear migration
531	6	E	3	NTH1	NTH2	Putative neutral trehalase, required for thermotolerance and may mediate resistance to other cellular stresses
532	6	E	4	RCR2	RCR1	Protein of the ER membrane involved in cell wall chitin deposition; may function in the endosomal-vacuolar trafficking pathway, helping determine whether plasma membrane proteins are degraded or routed to the plasma membrane
533	6	E	5	YDR018C	CST26	Protein of unknown function, affects chromosome stability when overexpressed
534	6	E	6	RPS11A	RPS11B	Protein component of the small (40S) ribosomal subunit; identical to Rps11Ap and has similarity to E. coli S17 and rat S11 ribosomal proteins
535	6	E	7	YDR026C	REB1	RNA polymerase I enhancer binding protein; DNA binding protein which binds to genes transcribed by both RNA polymerase I and RNA polymerase II; required for termination of RNA polymerase I transcription
536	6	E	8	UBX7	UBX6	UBX (ubiquitin regulatory X) domain-containing protein that interacts with Cdc48p, transcription is repressed when cells are grown in media containing inositol and choline
537	6	E	9	DPB3	DLS1	Subunit of ISW2/yCHRAC chromatin accessibility complex along with Itc1p, Isw2p, and Dpb4p; involved in inheritance of telomeric silencing
538	6	E	10	YBR284W	YJL070C	Putative protein of unknown function with similarity to AMP deaminases; the authentic, non-tagged protein is detected in highly purified mitochondria in high-throughput studies; YJL070C is a non-essential gene
539	6	E	11	RPS14A	RPS14B	Ribosomal protein 59 of the small subunit, required for ribosome assembly and 20S pre-rRNA processing; mutations confer cryptopleurine resistance; nearly identical to Rps14Ap and similar to E. coli S11 and rat S14 ribosomal proteins
540	6	E	12	SOL2	SOL1	Protein with a possible role in tRNA export; shows similarity to 6-phosphogluconolactonase non-catalytic domains but does not exhibit this enzymatic activity; homologous to Sol2p, Sol3p, and Sol4p
541	6	F	1	TDH2	TDH3	Glyceraldehyde-3-phosphate dehydrogenase, isozyme 3, involved in glycolysis and gluconeogenesis; tetramer that catalyzes the reaction of glyceraldehyde-3-phosphate to 1,3 bis-phosphoglycerate; detected in the cytoplasm and cell-wall
542	6	F	2	GEA1	GEA2	Guanine nucleotide exchange factor for ADP ribosylation factors (ARFs), involved in vesicular transport between the Golgi and ER, Golgi organization, and actin cytoskeleton organization; similar to but not functionally redundant with Gea1p
543	6	F	3	CYC1	CYC7	Cytochrome c isoform 2, expressed under hypoxic conditions; electron carrier of the mitochondrial intermembrane space that transfers electrons from ubiquinone-cytochrome c oxidoreductase to cytochrome c oxidase during cellular respiration
544	6	F	4	OSM1	YEL047C	Soluble fumarate reductase, required with isoenzyme Osm1p for anaerobic growth; may interact with ribosomes, based on co-purification experiments; authentic, non-tagged protein is detected in purified mitochondria in high-throughput studies
545	6	F	5	LYS21	LYS20	Homocitrate synthase isozyme, catalyzes the condensation of acetyl-CoA and alpha-ketoglutarate to form homocitrate, which is the first step in the lysine biosynthesis pathway; highly similar to the other isozyme, Lys21p
546	6	F	6	PPH21	PPH22	Catalytic subunit of protein phosphatase 2A, functionally redundant with Pph21p; methylated at C terminus; forms alternate complexes with several regulatory subunits; involved in signal transduction and regulation of mitosis
547	6	F	7	ARF2	ARF1	ADP-ribosylation factor, GTPase of the Ras superfamily involved in regulation of coated formation vesicles in intracellular trafficking within the Golgi; functionally interchangeable with Arf2p
548	6	F	8	CLB3	CLB4	B-type cyclin involved in cell cycle progression; activates Cdc28p to promote the G2/M transition; may be involved in DNA replication and spindle assembly; accumulates during S phase and G2, then targeted for ubiquitin-mediated degradation
549	6	F	9	INH1	STF1	Protein involved in regulation of the mitochondrial F1F0-ATP synthase; Stf1p and Stf2p act as stabilizing factors that enhance inhibitory action of the Inh1p protein
550	6	F	10	LYS20	LYS21	Homocitrate synthase isozyme, catalyzes the condensation of acetyl-CoA and alpha-ketoglutarate to form homocitrate, which is the first step in the lysine biosynthesis pathway; highly similar to the other isozyme, Lys20p
551	6	F	11	PPH22	PPH21	Catalytic subunit of protein phosphatase 2A, functionally redundant with Pph22p; methylated at C terminus; forms alternate complexes with several regulatory subunits; involved in signal transduction and regulation of mitosis
552	6	F	12	HRB1	GBP2	Poly(A+) RNA-binding protein, involved in the export of mRNAs from the nucleus to the cytoplasm; similar to Hrb1p and Npl3p; also binds single-stranded telomeric repeat sequence in vitro
553	6	G	1	ASI3	ASI1	Putative integral membrane E3 ubiquitin ligase; acts with Asi2p and Asi3p to ensure the fidelity of SPS-sensor signalling by maintaining the dormant repressed state of gene expression in the absence of inducing signals
554	6	G	2	ARK1	PRK1	Protein serine/threonine kinase; regulates the organization and function of the actin cytoskeleton through the phosphorylation of the Pan1p-Sla1p-End3p protein complex
555	6	G	3	SFB2	SEC24	Component of the Sec23p-Sec24p heterodimeric complex of the COPII vesicle coat; involved in ER to Golgi transport, cargo selection and autophagy; required for the binding of the Sec13 complex to ER membranes; homologous to Lst1p and Lss1p
556	6	G	4	ARE2	ARE1	Acyl-CoA:sterol acyltransferase, isozyme of Are2p; endoplasmic reticulum enzyme that contributes the major sterol esterification activity in the absence of oxygen
557	6	G	5	BUD17	BUD16	Protein involved in bud-site selection and telomere maintenance; diploid mutants display a random budding pattern instead of the wild-type bipolar pattern; has similarity to pyridoxal kinases
558	6	G	6	SOL1	SOL2	Protein with a possible role in tRNA export; shows similarity to 6-phosphogluconolactonase non-catalytic domains but does not exhibit this enzymatic activity; homologous to Sol1p, Sol3p, and Sol4p
559	6	G	7	YNR048W	CDC50	Endosomal protein that regulates cell polarity, controls polarized growth; similar to Ynr048wp and Lem3p
560	6	G	8	SRO77	SRO7	Putative effector of Rab GTPase Sec4p, forms a complex with Sec4p and t-SNARE Sec9p; involved in exocytosis and docking and fusion of post-Golgi vesicles with plasma membrane; homolog of Sro77p and Drosophila lgl tumor suppressor
561	6	G	9	NTH2	NTH1	Neutral trehalase, degrades trehalose; required for thermotolerance and may mediate resistance to other cellular stresses; may be phosphorylated by Cdc28p
562	6	G	10	RCR1	RCR2	Vacuolar protein that presumably functions within the endosomal-vacuolar trafficking pathway, affecting events that determine whether plasma membrane proteins are degraded or routed to the plasma membrane; similar to Rcr1p
563	6	G	11	YBR016W	YDL012C	Plasma membrane protein of unknown function; YDL012C is not an essential gene
564	6	G	12	GAL1	GAL3	Transcriptional regulator involved in activation of the GAL genes in response to galactose; forms a complex with Gal80p to relieve Gal80p inhibition of Gal4p; binds galactose and ATP but does not have galactokinase activity
565	6	H	1	empty	empty	#N/A
566	6	H	2	SCO2	SCO1	Copper-binding protein of the mitochondrial inner membrane, required for cytochrome c oxidase activity and respiration; may function to deliver copper to cytochrome c oxidase; has similarity to thioredoxins
567	6	H	3	RPL4A	RPL4B	Protein component of the large (60S) ribosomal subunit, nearly identical to Rpl4Ap and has similarity to E. coli L4 and rat L4 ribosomal proteins
568	6	H	4	RPS11B	RPS11A	Protein component of the small (40S) ribosomal subunit; identical to Rps11Bp and has similarity to E. coli S17 and rat S11 ribosomal proteins
569	6	H	5	YRO2	HSP30	Hydrophobic plasma membrane localized, stress-responsive protein that negatively regulates the H(+)-ATPase Pma1p; induced by heat shock, ethanol treatment, weak organic acid, glucose limitation, and entry into stationary phase
570	6	H	6	MFA2	MFA1	Mating pheromone a-factor, made by a cells; interacts with alpha cells to induce cell cycle arrest and other responses leading to mating; biogenesis involves C-terminal modification, N-terminal proteolysis, and export; also encoded by MFA2
571	6	H	7	YNL144C	YHR131C	Putative protein of unknown function; green fluorescent protein (GFP)-fusion protein localizes to the cytoplasm
572	6	H	8	DMA2	DMA1	Protein involved in regulating spindle position and orientation, functionally redundant with Dma2p; homolog of S. pombe Dma1 and H. sapiens Chfr
573	6	H	9	YNL108C	TFC7	One of six subunits of the RNA polymerase III transcription initiation factor complex (TFIIIC); part of the TauA globular domain of TFIIIC that binds DNA at the BoxA promoter sites of tRNA and similar genes
574	6	H	10	AVT4	AVT3	Vacuolar transporter, exports large neutral amino acids from the vacuole; member of a family of seven S. cerevisiae genes (AVT1-7) related to vesicular GABA-glycine transporters
575	6	H	11	RAS2	RAS1	GTPase involved in G-protein signaling in the adenylate cyclase activating pathway, plays a role in cell proliferation; localized to the plasma membrane; homolog of mammalian RAS proto-oncogenes
576	6	H	12	empty	empty	#N/A
577	7	A	1	empty	empty	#N/A
578	7	A	2	RPL16B	RPL16A	N-terminally acetylated protein component of the large (60S) ribosomal subunit, binds to 5.8 S rRNA; has similarity to Rpl16Bp, E. coli L13 and rat L13a ribosomal proteins; transcriptionally regulated by Rap1p
579	7	A	3	SDP1	MSG5	Dual-specificity protein phosphatase required for maintenance of a low level of signaling through the cell integrity pathway; regulates and is regulated by Slt2p; also required for adaptive response to pheromone
580	7	A	4	POR2	POR1	Mitochondrial porin (voltage-dependent anion channel), outer membrane protein required for the maintenance of mitochondrial osmotic stability and mitochondrial membrane permeability; phosphorylated
581	7	A	5	QDR1	QDR2	Multidrug transporter of the major facilitator superfamily, required for resistance to quinidine, barban, cisplatin, and bleomycin; may have a role in potassium uptake
582	7	A	6	SIM1	SUN4	Cell wall protein related to glucanases, possibly involved in cell wall septation; member of the SUN family
583	7	A	7	VHS2	MLF3	Serine-rich protein of unknown function; overproduction suppresses the growth inhibition caused by exposure to the immunosuppressant leflunomide
584	7	A	8	MLP2	MLP1	Myosin-like protein associated with the nuclear envelope, connects the nuclear pore complex with the nuclear interior; involved with Tel1p in telomere length control; involved with Pml1p and Pml39p in nuclear retention of unspliced mRNAs
585	7	A	9	IOC3	ESC8	Protein involved in telomeric and mating-type locus silencing, interacts with Sir2p and also interacts with the Gal11p, which is a component of the RNA pol II mediator complex
586	7	A	10	OCA2	OCA1	Putative protein tyrosine phosphatase, required for cell cycle arrest in response to oxidative damage of DNA
587	7	A	11	SUN4	SIM1	Protein of the SUN family (Sim1p, Uth1p, Nca3p, Sun4p) that may participate in DNA replication, promoter contains SCB regulation box at -300 bp indicating that expression may be cell cycle-regulated
588	7	A	12	empty	empty	#N/A
589	7	B	1	RPL9B	RPL9A	Protein component of the large (60S) ribosomal subunit, nearly identical to Rpl9Bp and has similarity to E. coli L6 and rat L9 ribosomal proteins
590	7	B	2	FKH2	FKH1	Forkhead family transcription factor with a minor role in the expression of G2/M phase genes; negatively regulates transcriptional elongation; positive role in chromatin silencing at HML and HMR; regulates donor preference during switching
591	7	B	3	MLF3	VHS2	Cytoplasmic protein of unknown function; identified as a high-copy suppressor of the synthetic lethality of a sis2 sit4 double mutant, suggesting a role in G1/S phase progression; similar to Mlf3p
592	7	B	4	TPM1	TPM2	Minor isoform of tropomyosin, binds to and stabilizes actin cables and filaments, which direct polarized cell growth and the distribution of several organelles; appears to have distinct and also overlapping functions with Tpm1p
593	7	B	5	TCB2	TCB1	Lipid-binding protein containing three calcium and lipid binding domains; non-tagged protein localizes to mitochondria and GFP-fusion protein localizes to the cell periphery; C-termini of Tcb1p, Tcb2p and Tcb3p interact
594	7	B	6	YNL095C	ECM3	Non-essential protein of unknown function
595	7	B	7	OCA1	OCA2	Putative protein with similarity to predicted tyrosine phosphatases Oca1p and Siw14p; green fluorescent protein (GFP)-fusion protein localizes to the cytoplasm; YNL056W is not an essential gene
596	7	B	8	INP52	INP53	Phosphatidylinositol 4,5-bisphosphate 5-phosphatase, synaptojanin-like protein with an N-terminal Sac1 domain, plays a role in a TGN (trans Golgi network)-to-early endosome pathway; hyperosmotic stress causes translocation to actin patches
597	7	B	9	TOM70	TOM71	Mitochondrial outer membrane protein with similarity to Tom70p; probable minor component of the TOM (translocase of outer membrane) complex responsible for recognition and import of mitochondrially directed proteins
598	7	B	10	CPT1	EPT1	sn-1,2-diacylglycerol ethanolamine- and cholinephosphotranferase; not essential for viability
599	7	B	11	RPS9B	RPS9A	Protein component of the small (40S) ribosomal subunit; nearly identical to Rps9Bp and has similarity to E. coli S4 and rat S9 ribosomal proteins
600	7	B	12	ORM1	ORM2	Evolutionarily conserved protein with similarity to Orm1p, required for resistance to agents that induce the unfolded protein response; human ortholog is located in the endoplasmic reticulum
601	7	C	1	DBF2	DBF20	Ser/Thr kinase involved in late nuclear division, one of the mitotic exit network (MEN) proteins; necessary for the execution of cytokinesis
602	7	C	2	KEL2	KEL1	Protein required for proper cell fusion and cell morphology; functions in a complex with Kel2p to negatively regulate mitotic exit, interacts with Tem1p and Lte1p; localizes to regions of polarized growth; potential Cdc28p substrate
603	7	C	3	SOL4	SOL3	6-phosphogluconolactonase, catalyzes the second step of the pentose phosphate pathway; weak multicopy suppressor of los1-1 mutation; homologous to Sol2p and Sol1p
604	7	C	4	RPL17B	RPL17A	Protein component of the large (60S) ribosomal subunit, nearly identical to Rpl17Bp and has similarity to E. coli L22 and rat L17 ribosomal proteins; copurifies with the Dam1 complex (aka DASH complex)
605	7	C	5	CWP2	CWP1	Cell wall mannoprotein, linked to a beta-1,3- and beta-1,6-glucan heteropolymer through a phosphodiester bond; involved in cell wall organization
606	7	C	6	FRE2	FRE6	Putative ferric reductase with similarity to Fre2p; expression induced by low iron levels
607	7	C	7	empty	empty	#N/A
608	7	C	8	TOF2	NET1	Core subunit of the RENT complex, which is a complex involved in nucleolar silencing and telophase exit; stimulates transcription by RNA polymerase I and regulates nucleolar structure
609	7	C	9	BCH2	CHS6	Member of the Chs5p-Arf1p-binding proteins (ChAPs), a group of 4 related, interacting proteins (Bch1p, Fmp50p, Bud7p, Chs6p) that mediate export of specific cargo proteins, including chitin synthase Chs3p, from the Golgi to plasma membrane
610	7	C	10	DAL80	GZF3	GATA zinc finger protein and Dal80p homolog that negatively regulates nitrogen catabolic gene expression by competing with Gat1p for GATA site binding; function requires a repressive carbon source; dimerizes with Dal80p and binds to Tor1p
611	7	C	11	CAF4	MDV1	Peripheral protein of the cytosolic face of the mitochondrial outer membrane, required for mitochondrial fission; interacts with Fis1p and with the dynamin-related GTPase Dnm1p; contains WD repeats
612	7	C	12	ASI1	ASI3	Putative integral membrane E3 ubiquitin ligase; acts with Asi1p and Asi2p to ensure the fidelity of SPS-sensor signalling by maintaining the dormant repressed state of gene expression in the absence of inducing signals
613	7	D	1	TBS1	HAL9	Putative transcription factor containing a zinc finger; overexpression increases salt tolerance through increased expression of the ENA1 (Na+/Li+ extrusion pump) gene while gene disruption decreases both salt tolerance and ENA1 expression
614	7	D	2	SSE2	SSE1	ATPase that is a component of the heat shock protein Hsp90 chaperone complex; binds unfolded proteins; member of the heat shock protein 70 (HSP70) family; localized to the cytoplasm
615	7	D	3	YBR270C	BIT61	Subunit of TORC2 (Tor2p-Lst8p-Avo1-Avo2-Tsc11p-Bit61p-Slm1p-Slm2p), a membrane-associated complex that regulates cell cycle-dependent actin cytoskeletal dynamics during polarized growth and cell wall integrity
616	7	D	4	ARE1	ARE2	Acyl-CoA:sterol acyltransferase, isozyme of Are1p; endoplasmic reticulum enzyme that contributes the major sterol esterification activity in the presence of oxygen
617	7	D	5	TAH1	PPT1	Protein serine/threonine phosphatase with similarity to human phosphatase PP5; present in both the nucleus and cytoplasm; expressed during logarithmic growth
618	7	D	6	SED4	SEC12	Guanine nucleotide exchange factor (GEF); glycosylated integral membrane protein of the endoplasmic reticulum, important for the initiation of transport vesicle budding from the endoplasmic reticulum through activation of the GTPase Sar1p
619	7	D	7	SSK22	SSK2	MAP kinase kinase kinase of the HOG1 mitogen-activated signaling pathway; interacts with Ssk1p, leading to autophosphorylation and activation of Ssk2p which phosphorylates Pbs2p; also mediates actin cytoskeleton recovery from osmotic stress
620	7	D	8	FIG2	AGA1	Anchorage subunit of a-agglutinin of a-cells, highly O-glycosylated protein with N-terminal secretion signal and C-terminal signal for addition of GPI anchor to cell wall, linked to adhesion subunit Aga2p via two disulfide bonds
621	7	D	9	RPL21A	RPL21B	Protein component of the large (60S) ribosomal subunit, nearly identical to Rpl21Ap and has similarity to rat L21 ribosomal protein
622	7	D	10	GRX1	GRX2	Cytoplasmic glutaredoxin, thioltransferase, glutathione-dependent disulfide oxidoreductase involved in maintaining redox state of target proteins, also exhibits glutathione peroxidase activity, expression induced in response to stress
623	7	D	11	APT1	APT2	Apparent pseudogene, not transcribed or translated under normal conditions; encodes a protein with similarity to adenine phosphoribosyltransferase, but artificially expressed protein exhibits no enzymatic activity
624	7	D	12	YOX1	YHP1	One of two homeobox transcriptional repressors (see also Yox1p), that bind to Mcm1p and to early cell cycle box (ECB) elements of cell cycle regulated genes, thereby restricting ECB-mediated transcription to the M/G1 interval
625	7	E	1	PRM6	YJR054W	Vacuolar protein of unknown function; potential Cdc28p substrate
626	7	E	2	HMG1	HMG2	One of two isozymes of HMG-CoA reductase that convert HMG-CoA to mevalonate, a rate-limiting step in sterol biosynthesis; overproduction induces assembly of peripheral ER membrane arrays and short nuclear-associated membrane stacks
627	7	E	3	MMT2	MMT1	Putative metal transporter involved in mitochondrial iron accumulation; closely related to Mmt2p
628	7	E	4	YHR132W-A	YNL157W	Hypothetical protein
629	7	E	5	VPH1	STV1	Subunit a of the vacuolar-ATPase V0 domain, one of two isoforms (Stv1p and Vph1p); Stv1p is located in V-ATPase complexes of the Golgi and endosomes while Vph1p is located in V-ATPase complexes of the vacuole
630	7	E	6	TPO4	TPO1	Polyamine transporter that recognizes spermine, putrescine, and spermidine; catalyzes uptake of polyamines at alkaline pH and excretion at acidic pH; phosphorylation enhances activity and sorting to the plasma membrane
631	7	E	7	GIP3	YOR227W	Protein of unknown function that may interact with ribosomes, based on co-purification experiments; authentic, non-tagged protein is detected in highly purified mitochondria in high-throughput studies
632	7	E	8	YFL042C	YLR072W	Protein of unknown function; green fluorescent protein (GFP)-fusion protein localizes to the cytoplasm in a punctate pattern; YLR072W is not an esssential gene
633	7	E	9	CRP1	MDG1	Plasma membrane protein involved in G-protein mediated pheromone signaling pathway; overproduction suppresses bem1 mutations
634	7	E	10	SET4	SET3	Defining member of the SET3 histone deacetylase complex which is a meiosis-specific repressor of sporulation genes; necessary for efficient transcription by RNAPII; one of two yeast proteins that contains both SET and PHD domains
635	7	E	11	MLP1	MLP2	Myosin-like protein associated with the nuclear envelope, connects the nuclear pore complex with the nuclear interior; involved in the Tel1p pathway that controls telomere length
636	7	E	12	YKR096W	YIL151C	Putative protein of unknown function, predicted to contain a PINc (PilT N terminus) domain
637	7	F	1	VAN1	ANP1	Subunit of the alpha-1,6 mannosyltransferase complex; type II membrane protein; has a role in retention of glycosyltransferases in the Golgi; involved in osmotic sensitivity and resistance to aminonitrophenyl propanediol
638	7	F	2	YPK2	YPK1	Serine/threonine protein kinase required for receptor-mediated endocytosis; involved in sphingolipid-mediated and cell integrity signaling pathways; localized to the bud neck, cytosol and plasma membrane; homolog of mammalian kinase SGK
639	7	F	3	UBC4	UBC5	Ubiquitin-conjugating enzyme that mediates selective degradation of short-lived and abnormal proteins, central component of the cellular stress response; expression is heat inducible
640	7	F	4	PHO3	PHO5	Repressible acid phosphatase (1 of 3) that also mediates extracellular nucleotide-derived phosphate hydrolysis; secretory pathway derived cell surface glycoprotein; induced by phosphate starvation and coordinately regulated by PHO4 and PHO2
641	7	F	5	PHO5	PHO3	Constitutively expressed acid phosphatase similar to Pho5p; brought to the cell surface by transport vesicles; hydrolyzes thiamin phosphates in the periplasmic space, increasing cellular thiamin uptake; expression is repressed by thiamin
642	7	F	6	YBR147W	YOL092W	Putative protein of unknown function; predicted to contain six transmembrane domains and is 58% similar to the uncharacterized ORF YBR147W; deletion mutant has no detectable phenotype
643	7	F	7	CSH1	SUR1	Probable catalytic subunit of a mannosylinositol phosphorylceramide (MIPC) synthase, forms a complex with probable regulatory subunit Csg2p; function in sphingolipid biosynthesis is overlapping with that of Csh1p
644	7	F	8	SMY2	YPL105C	Protein of unknown function that may interact with ribosomes, based on co-purification experiments; authentic, non-tagged protein is detected in highly purified mitochondria in high-throughput studies
645	7	F	9	YDL012C	YBR016W	Plasma membrane protein of unknown function; has similarity to hydrophilins, which are hydrophilic, glycine-rich proteins involved in the adaptive response to hyperosmotic conditions
646	7	F	10	GPM2	GPM3	Homolog of Gpm1p phosphoglycerate mutase, which converts 3-phosphoglycerate to 2-phosphoglycerate in glycolysis; may be non-functional derivative of a gene duplication event
647	7	F	11	GPD1	GPD2	NAD-dependent glycerol 3-phosphate dehydrogenase, homolog of Gpd1p, expression is controlled by an oxygen-independent signaling pathway required to regulate metabolism under anoxic conditions; located in cytosol and mitochondria
648	7	F	12	PUS9	RIB2	DRAP deaminase, catalyzes the third step of the riboflavin biosynthesis pathway; cytoplasmic tRNA pseudouridine synthase involved in pseudouridylation of cytoplasmic tRNAs at position 32
649	7	G	1	SIR2	HST1	NAD(+)-dependent histone deacetylase; essential subunit of the Sum1p/Rfm1p/Hst1p complex required for ORC-dependent silencing and mitotic repression; non-essential subunit of the Set3C deacetylase complex; involved in telomere maintenance
650	7	G	2	STP4	STP3	Zinc-finger protein of unknown function, possibly involved in pre-tRNA splicing and in uptake of branched-chain amino acids
651	7	G	3	RPS29B	RPS29A	Protein component of the small (40S) ribosomal subunit; nearly identical to Rps29Bp and has similarity to rat S29 and E. coli S14 ribosomal proteins
652	7	G	4	MRK1	RIM11	Protein kinase required for signal transduction during entry into meiosis; promotes the formation of the Ime1p-Ume6p complex by phosphorylating Ime1p and Ume6p; shares similarity with mammalian glycogen synthase kinase 3-beta
653	7	G	5	ASM4	NUP53	Subunit of the nuclear pore complex (NPC), interacts with karyopherin Kap121p or with Nup170p via overlapping regions of Nup53p, involved in activation of the spindle checkpoint mediated by the Mad1p-Mad2p complex
654	7	G	6	THI74	YML018C	Putative protein of unknown function; green fluorescent protein (GFP)-fusion protein localizes to the membrane of the vacuole; YML018C is not an essential gene
655	7	G	7	APT2	APT1	Adenine phosphoribosyltransferase, catalyzes the formation of AMP from adenine and 5-phosphoribosylpyrophosphate; involved in the salvage pathway of purine nucleotide biosynthesis
656	7	G	8	RPS17B	RPS17A	Ribosomal protein 51 (rp51) of the small (40s) subunit; nearly identical to Rps17Bp and has similarity to rat S17 ribosomal protein
657	7	G	9	RPS18A	RPS18B	Protein component of the small (40S) ribosomal subunit; nearly identical to Rps18Ap and has similarity to E. coli S13 and rat S18 ribosomal proteins
658	7	G	10	YHP1	YOX1	Homeodomain-containing transcriptional repressor, binds to Mcm1p and to early cell cycle boxes (ECBs) in the promoters of cell cycle-regulated genes expressed in M/G1 phase; expression is cell cycle-regulated; potential Cdc28p substrate
659	7	G	11	TSA2	TSA1	Ubiquitous housekeeping thioredoxin peroxidase, reduces reactive oxygen, nitrogen and sulfur species using thioredoxin as hydrogen donor; mediates redox regulation of the nuclear localization of Yap1p; deletion results in mutator phenotype
660	7	G	12	HEH2	SRC1	Inner nuclear membrane (INM) protein with a putative role in sister chromatid segregation, potentially phosphorylated by Cdc28p; contains helix-extension-helix (HEH) motif, nuclear localization signal sequence
661	7	H	1	empty	empty	#N/A
662	7	H	2	STP1	STP2	Transcription factor, activated by proteolytic processing in response to signals from the SPS sensor system for external amino acids; activates transcription of amino acid permease genes
663	7	H	3	DIG2	DIG1	Regulatory protein of unknown function, constitutively-expressed, involved in the regulation of mating-specific genes and the invasive growth pathway, required for MAP-kinase imposed repression, inhibits pheromone-responsive transcription
664	7	H	4	PKH1	PKH2	Serine/threonine protein kinase involved in sphingolipid-mediated signaling pathway that controls endocytosis; activates Ypk1p and Ykr2p, components of signaling cascade required for maintenance of cell wall integrity; redundant with Pkh1p
665	7	H	5	ITR1	ITR2	Myo-inositol transporter with strong similarity to the major myo-inositol transporter Itr1p, member of the sugar transporter superfamily; expressed constitutively
666	7	H	6	PLM2	TOS4	Transcription factor that binds to a number of promoter regions, particularly promoters of some genes involved in pheromone response and cell cycle; potential Cdc28p substrate; expression is induced in G1 by bound SBF
667	7	H	7	PSP1	YLR177W	Putative protein of unknown function; phosphorylated by Dbf2p-Mob1p in vitro; some strains contain microsatellite polymophisms at this locus; YLR177W is not an essential gene
668	7	H	8	GIN4	KCC4	Protein kinase of the bud neck involved in the septin checkpoint, associates with septin proteins, negatively regulates Swe1p by phosphorylation, shows structural homology to bud neck kinases Gin4p and Hsl1p
669	7	H	9	GRX2	GRX1	Hydroperoxide and superoxide-radical responsive heat-stable glutathione-dependent disulfide oxidoreductase with active site cysteine pair; protects cells from oxidative damage
670	7	H	10	EMI2	GLK1	Glucokinase, catalyzes the phosphorylation of glucose at C6 in the first irreversible step of glucose metabolism; one of three glucose phosphorylating enzymes; expression regulated by non-fermentable carbon sources
671	7	H	11	EUG1	PDI1	Protein disulfide isomerase, multifunctional protein resident in the endoplasmic reticulum lumen, essential for the formation of disulfide bonds in secretory and cell-surface proteins, unscrambles non-native disulfide bonds
672	7	H	12	empty	empty	#N/A
673	8	A	1	empty	empty	#N/A
674	8	A	2	RPL1B	RPL1A	N-terminally acetylated protein component of the large (60S) ribosomal subunit, nearly identical to Rpl1Bp and has similarity to E. coli L1 and rat L10a ribosomal proteins; rpl1a rpl1b double null mutation is lethal
675	8	A	3	FLC3	FLC1	Putative FAD transporter; required for uptake of FAD into endoplasmic reticulum; involved in cell wall maintenance
676	8	A	4	RPL9A	RPL9B	Protein component of the large (60S) ribosomal subunit, nearly identical to Rpl9Ap and has similarity to E. coli L6 and rat L9 ribosomal proteins
677	8	A	5	RCK1	RCK2	Protein kinase involved in the response to oxidative and osmotic stress; identified as suppressor of S. pombe cell cycle checkpoint mutations
678	8	A	6	TOS3	SAK1	Upstream serine/threonine kinase for the SNF1 complex; partially redundant with Elm1p and Tos3p; members of this family have functional orthology with LKB1, a mammalian kinase associated with Peutz-Jeghers cancer-susceptibility syndrome
679	8	A	7	SSA4	SSA3	ATPase involved in protein folding and the response to stress; plays a role in SRP-dependent cotranslational protein-membrane targeting and translocation; member of the heat shock protein 70 (HSP70) family; localized to the cytoplasm
680	8	A	8	APA2	APA1	Diadenosine 5',5''-P1,P4-tetraphosphate phosphorylase I (AP4A phosphorylase), involved in catabolism of bis(5'-nucleosidyl) tetraphosphates; has similarity to Apa2p
681	8	A	9	YGL101W	YBR242W	Putative protein of unknown function; green fluorescent protein (GFP)-fusion protein localizes to the cytoplasm and nucleus; YBR242W is not an essential gene
682	8	A	10	VPS73	YBR241C	Putative transporter, member of the sugar porter family; green fluorescent protein (GFP)-fusion protein localizes to the vacuolar membrane; YBR241C is not an essential gene
683	8	A	11	RMD9	YBR238C	Mitochondrial membrane protein with similarity to Rmd9p; not required for respiratory growth but causes a synthetic respiratory defect in combination with rmd9 mutations; transcriptionally up-regulated by TOR; deletion increases life span
684	8	A	12	empty	empty	#N/A
685	8	B	1	SCS3	YDR319C	Putative protein of unknown function; identified as interacting with Sst2p and Hsp82p in high-throughput two-hybrid screens
686	8	B	2	BOI2	BOI1	Protein implicated in polar growth, functionally redundant with Boi2p; interacts with bud-emergence protein Bem1p; contains an SH3 (src homology 3) domain and a PH (pleckstrin homology) domain
687	8	B	3	RPL23B	RPL23A	Protein component of the large (60S) ribosomal subunit, identical to Rpl23Bp and has similarity to E. coli L14 and rat L23 ribosomal proteins
688	8	B	4	YER130C	RGM1	Putative transcriptional repressor with proline-rich zinc fingers; overproduction impairs cell growth
689	8	B	5	RPS26B	RPS26A	Protein component of the small (40S) ribosomal subunit; nearly identical to Rps26Bp and has similarity to rat S26 ribosomal protein
690	8	B	6	PMD1	MDS3	Protein with an N-terminal kelch-like domain, putative negative regulator of early meiotic gene expression; required, with Pmd1p, for growth under alkaline conditions
691	8	B	7	YER139C	YDR066C	Putative protein of unknown function; green fluorescent protein (GFP)-fusion protein localizes to the cytoplasm; YDR066C is not an essential gene
692	8	B	8	SPI1	SED1	Major stress-induced structural GPI-cell wall glycoprotein in stationary-phase cells, associates with translating ribosomes, possible role in mitochondrial genome maintenance; ORF contains two distinct variable minisatellites
693	8	B	9	RAD4	RAD34	Protein involved in nucleotide excision repair (NER); homologous to RAD4
694	8	B	10	DNF1	DNF2	Aminophospholipid translocase (flippase) that localizes primarily to the plasma membrane; contributes to endocytosis, protein transport and cell polarity; type 4 P-type ATPase
695	8	B	11	GRX4	GRX3	Hydroperoxide and superoxide-radical responsive glutathione-dependent oxidoreductase; monothiol glutaredoxin subfamily member along with Grx4p and Grx5p; protects cells from oxidative damage
696	8	B	12	BMH1	BMH2	14-3-3 protein, minor isoform; controls proteome at post-transcriptional level, binds proteins and DNA, involved in regulation of many processes including exocytosis, vesicle transport, Ras/MAPK signaling, and rapamycin-sensitive signaling
697	8	C	1	DMC1	RAD51	Strand exchange protein, forms a helical filament with DNA that searches for homology; involved in the recombinational repair of double-strand breaks in DNA during vegetative growth and meiosis; homolog of Dmc1p and bacterial RecA protein
698	8	C	2	STB2	STB6	Protein that binds Sin3p in a two-hybrid assay
699	8	C	3	STV1	VPH1	Subunit a of vacuolar-ATPase V0 domain, one of two isoforms (Vph1p and Stv1p); Vph1p is located in V-ATPase complexes of the vacuole while Stv1p is located in V-ATPase complexes of the Golgi and endosomes
700	8	C	4	FKH1	FKH2	Forkhead family transcription factor with a major role in the expression of G2/M phase genes; positively regulates transcriptional elongation; negative role in chromatin silencing at HML and HMR; substrate of the Cdc28p/Clb5p kinase
701	8	C	5	VHR1	YER064C	Non-essential nuclear protein; null mutation has global effects on transcription
702	8	C	6	RPL31A	RPL31B	Protein component of the large (60S) ribosomal subunit, nearly identical to Rpl31Ap and has similarity to rat L31 ribosomal protein; associates with the karyopherin Sxm1p
703	8	C	7	KRE2	KTR1	Alpha-1,2-mannosyltransferase involved in O- and N-linked protein glycosylation; type II membrane protein; member of the KRE2/MNT1 mannosyltransferase family
704	8	C	8	empty	empty	#N/A
705	8	C	9	YHR033W	PRO1	Gamma-glutamyl kinase, catalyzes the first step in proline biosynthesis
706	8	C	10	SAM2	SAM1	S-adenosylmethionine synthetase, catalyzes transfer of the adenosyl group of ATP to the sulfur atom of methionine; one of two differentially regulated isozymes (Sam1p and Sam2p)
707	8	C	11	SLF1	SRO9	Cytoplasmic RNA-binding protein that associates with translating ribosomes; involved in heme regulation of Hap1p as a component of the HMC complex, also involved in the organization of actin filaments; contains a La motif
708	8	C	12	PTC2	PTC3	Type 2C protein phosphatase; dephosphorylates Hog1p (see also Ptc2p) to limit maximal kinase activity induced by osmotic stress; dephosphorylates T169 phosphorylated Cdc28p (see also Ptc2p); role in DNA checkpoint inactivation
709	8	D	1	VTC2	VTC3	Vacuolar membrane protein involved in vacuolar polyphosphate accumulation; functions as a regulator of vacuolar H+-ATPase activity and vacuolar transporter chaperones; involved in non-autophagic vacuolar fusion
710	8	D	2	ENO1	ENO2	Enolase II, a phosphopyruvate hydratase that catalyzes the conversion of 2-phosphoglycerate to phosphoenolpyruvate during glycolysis and the reverse reaction during gluconeogenesis; expression is induced in response to glucose
711	8	D	3	ABZ1	TRP3	Bifunctional enzyme exhibiting both indole-3-glycerol-phosphate synthase and anthranilate synthase activities, forms multifunctional hetero-oligomeric anthranilate synthase:indole-3-glycerol phosphate synthase enzyme complex with Trp2p
712	8	D	4	YGR273C	YMR295C	Protein of unknown function that associates with ribosomes; green fluorescent protein (GFP)-fusion protein localizes to the cell periphery and bud; YMR295C is not an essential gene
713	8	D	5	HEF3	YEF3	Translational elongation factor 3, stimulates the binding of aminoacyl-tRNA (AA-tRNA) to ribosomes by releasing EF-1 alpha from the ribosomal complex; contains two ABC cassettes; binds and hydrolyses ATP
714	8	D	6	MSW1	RSM10	Mitochondrial ribosomal protein of the small subunit, has similarity to E. coli S10 ribosomal protein; essential for viability, unlike most other mitoribosomal proteins
715	8	D	7	RPL2B	RPL2A	Protein component of the large (60S) ribosomal subunit, identical to Rpl2Bp and has similarity to E. coli L2 and rat L8 ribosomal proteins
716	8	D	8	BUL2	BUL1	Ubiquitin-binding component of the Rsp5p E3-ubiquitin ligase complex, functional homolog of Bul2p, disruption causes temperature-sensitive growth, overexpression causes missorting of amino acid permeases
717	8	D	9	MAD3	BUB1	Protein kinase that forms a complex with Mad1p and Bub3p that is crucial in the checkpoint mechanism required to prevent cell cycle progression into anaphase in the presence of spindle damage, associates with centromere DNA via Skp1p
718	8	D	10	PET8	DIC1	Mitochondrial dicarboxylate carrier, integral membrane protein, catalyzes a dicarboxylate-phosphate exchange across the inner mitochondrial membrane, transports cytoplasmic dicarboxylates into the mitochondrial matrix
719	8	D	11	ECM33	PST1	Cell wall protein that contains a putative GPI-attachment site; secreted by regenerating protoplasts; up-regulated by activation of the cell integrity pathway, as mediated by Rlm1p; upregulated by cell wall damage via disruption of FKS1
720	8	D	12	NOT5	NOT3	Subunit of the CCR4-NOT complex, which is a global transcriptional regulator with roles in transcription initiation and elongation and in mRNA degradation
721	8	E	1	BUD16	BUD17	Protein involved in bud-site selection; diploid mutants display a random budding pattern instead of the wild-type bipolar pattern
722	8	E	2	POR1	POR2	Putative mitochondrial porin (voltage-dependent anion channel), related to Por1p but not required for mitochondrial membrane permeability or mitochondrial osmotic stability
723	8	E	3	ANP1	VAN1	Component of the mannan polymerase I, which contains Van1p and Mnn9p and is involved in the first steps of mannan synthesis; mutants are vanadate-resistant
724	8	E	4	HTB2	HTB1	One of two nearly identical (see HTB2) histone H2B subtypes required for chromatin assembly and chromosome function; Rad6p-Bre1p-Lge1p mediated ubiquitination regulates transcriptional activation, meiotic DSB formation and H3 methylation
725	8	E	5	TIF4631	TIF4632	Translation initiation factor eIF4G, subunit of the mRNA cap-binding protein complex (eIF4F) that also contains eIF4E (Cdc33p); associates with the poly(A)-binding protein Pab1p, also interacts with eIF4A (Tif1p); homologous to Tif4631p
