# Supplementary material for: Need-Based Up-Regulation of Protein Levels in Response to Deletion of Their Duplicate Genes
Source: PLoS Biol. 2010 Mar 30;8(3):e1000347. doi: 10.1371/journal.pbio.1000347 (PMC2846854; doi:10.1371/journal.pbio.1000347)
Supplement: Table S2 — Complete dataset. (0.24 MB XLS) [file pbio.1000347.s012.xls]

## Sheet: YPD
[Data in rich (YPD) medium]
ID	X1-GFP	Δx2	R	Local Error	WT X1, log2	STD	Δx2 X1, log2	STD
2	GDH1	GDH3	0.0468468	0.0536283	10.6513	0.555416	10.7345	0.560679
4	YOR342C	YAL037W	0.428395	0.683469	4.95623	0.571374	5.24124	0.530864
6	MYO2	MYO4	0.153236	0.13597	7.53579	0.241827	7.69729	0.258279
15	OSH2	SWH1	0.0893494	0.122437	6.23359	0.380033	6.32484	0.294082
16	YEH2	YEH1	0.259326	0.146399	5.19562	0.317964	5.34961	0.317362
18	TPO4	TPO1	0.0204243	0.0742864	6.8463	0.724692	6.9148	0.70128
20	SBP1	RNP1	-0.00757956	0.0663043	9.75717	0.26069	9.74926	0.283088
21	YEH1	YEH2	0.187667	0.273303	5.95484	0.4698	6.18085	0.274077
23	ADE17	ADE16	4.44395	0.700766	6.86322	0.763425	11.1735	0.14066
27	EMP47	EMP46	-0.0361479	0.07683	7.29611	0.0706896	7.27548	0.0559552
35	CNA1	CMP2	0.126215	0.262894	6.56908	0.379569	6.72347	0.236269
36	IMD3	IMD4	0.516351	0.0272335	9.5806	0.122891	10.0819	0.109041
42	YHR009C	RAD33	-0.031979	0.162763	5.38461	0.267197	5.50696	0.195308
43	CAD1	YAP1	0.11096	0.177024	5.85067	0.174814	5.89668	0.194891
45	YET1	YET2	0.0470006	0.113217	8.04155	0.191478	8.15007	0.23295
48	MCH1	YMR155W	-0.270975	0.411039	5.62227	0.494379	5.40987	0.355031
52	HSP82	HSC82	1.40626	0.117516	11.0621	0.167565	12.4768	0.0848396
59	BUD7	BCH1	0.412882	0.266216	4.78224	0.431149	5.35108	0.20177
61	COT1	ZRC1	-0.255716	0.109542	8.79746	0.30048	8.62447	0.277736
62	FAA1	FAA4	0.0703177	0.0484145	9.10191	0.166047	9.23699	0.188347
63	TSL1	TPS3	-0.0195855	0.179209	8.31219	0.626411	8.08067	0.614622
64	CUE4	CUE1	0.432988	0.0989547	6.68695	0.222603	7.1156	0.281574
65	NAB6	YMR265C	-0.171592	0.398491	6.13042	0.59649	6.1389	0.406147
66	PXR1	TMA23	0.00598565	0.124591	6.55403	0.219477	6.5709	0.291972
75	SKG3	CAF120	-0.13442	0.550252	5.25656	0.589953	5.15593	0.911587
77	PDR16	PDR17	0.11256	0.0964513	8.38831	0.550062	8.56374	0.609786
79	PRB1	YSP3	-0.0863358	0.173095	8.13502	0.872965	8.05364	0.828299
80	AKR1	AKR2	-0.0726345	0.0612088	8.07179	0.308916	8.03221	0.370773
81	GLO2	GLO4	-0.110035	0.06734	7.12478	0.375287	7.07449	0.304114
87	TCB2	TCB1	-0.108915	0.025411	7.4634	0.0586203	7.35743	0.125484
90	BCH1	BUD7	-0.0376308	0.0622871	6.86104	0.246626	6.82812	0.245956
100	IOC3	ESC8	-0.333375	0.718276	5.50876	0.706671	5.82133	0.435827
106	SIR2	HST1	0.335801	0.423774	5.19073	0.164045	5.62987	0.467606
114	GYL1	GYP5	-0.319003	0.238083	5.89818	0.234645	5.57883	0.38825
115	HSC82	HSP82	0.341594	0.0659607	12.5287	0.0827963	12.9033	0.145836
123	YGL082W	YPL191C	-0.0582834	0.075176	6.21612	0.167471	6.16618	0.189798
124	GUP1	GUP2	0.117451	0.351459	7.36742	0.207505	7.33299	0.284749
125	SET5	SET6	0.345964	0.359398	5.29947	0.211908	5.67516	0.318229
129	WTM2	UME1	0.208519	0.244835	5.30011	0.220968	5.46426	0.216671
130	ISU2	ISU1	0.0586664	0.0662908	8.86679	0.222165	8.94679	0.25756
134	SMY2	YPL105C	-0.580649	1.94169	5.76567	0.74231	5.26448	1.15632
135	EHT1	EEB1	-0.0168535	0.0747564	6.32184	0.304458	6.22522	0.335738
139	KTR3	KTR4	-0.0375365	0.238252	5.36417	0.285626	5.43292	0.402043
140	DFM1	DER1	0.0113901	0.104626	5.35914	0.171418	5.36931	0.204189
141	KTR4	KTR3	-0.0708251	0.250531	5.86251	0.241908	5.92936	0.328437
142	ERV14	ERV15	-0.00645488	0.0583495	7.93322	0.156699	7.95111	0.155405
143	SDS23	SDS24	-0.0144578	0.0188664	7.54243	0.115517	7.54667	0.147011
144	PYC1	PYC2	-0.0914476	0.0326169	10.9593	0.0474203	10.8615	0.0532586
145	RMD9	YBR238C	-0.226568	0.200359	6.53324	0.183675	6.28724	0.133508
147	YGL101W	YBR242W	0.0523199	0.0386766	6.52417	0.196794	6.57551	0.232624
148	HYR1	GPX2	0.0759466	0.0863187	5.99191	0.277689	6.01631	0.341604
150	UBC4	UBC5	0.132779	0.0652091	8.90395	0.113118	9.05565	0.103478
153	DNF1	DNF2	-0.00267412	0.0841978	7.63863	0.127576	7.56821	0.218855
155	BMH1	BMH2	0.294794	0.1184	10.8938	0.0505284	11.2246	0.0680685
156	EMP70	YDR107C	0.0433475	0.0467607	8.32888	0.216122	8.39541	0.203609
158	YLR108C	YDR132C	0.206365	0.0670731	6.90133	0.401464	7.04939	0.465224
162	GGA2	GGA1	0.00125733	0.068205	7.67779	0.141502	7.68705	0.166495
165	NMD5	SXM1	0.0520119	0.0962337	6.86914	0.234787	6.92192	0.349488
170	PPZ1	PPZ2	0.0471851	0.0936469	6.10265	0.205591	6.12343	0.232864
177	DJP1	CAJ1	0.0869563	0.0236106	8.63242	0.064557	8.69166	0.0620203
179	MMF1	HMF1	0.347639	0.158616	7.1116	0.118636	7.51774	0.121344
182	RHR2	HOR2	0.0380433	0.055563	12.127	0.0707524	12.1637	0.0845022
185	SER33	SER3	-0.0309939	0.097089	7.87955	0.221059	7.90786	0.245008
186	TAH1	PPT1	-0.449334	0.1388	5.58287	0.265894	5.09256	0.171993
187	ASN1	ASN2	-0.0723727	0.0273447	11.7229	0.109852	11.646	0.105302
188	NCE102	YGR131W	-0.127126	0.0643929	10.6143	0.149544	10.5712	0.132756
189	PIN3	LSB1	-0.181654	0.0850605	6.09326	0.109032	5.91398	0.117898
190	TPO3	TPO2	-0.0103239	0.0580109	7.60572	0.10357	7.70578	0.0849148
195	ATF1	ATF2	-0.0333137	0.150794	5.94911	0.496663	5.86325	0.413552
202	LAC1	LAG1	-0.165819	0.215953	6.40413	0.230028	6.18546	0.227049
205	APE2	AAP1	-0.283221	0.126918	7.45533	0.0238693	7.1488	0.0715461
206	CPR5	CPR2	0.0460759	0.235851	5.70674	0.232405	5.7873	0.218357
210	TRR1	TRR2	0.0289424	0.0367469	10.3078	0.136014	10.3465	0.179414
211	GGA1	GGA2	0.352979	0.0913056	5.28226	0.355827	5.62181	0.322763
212	DMA2	DMA1	-0.0290222	0.694918	5.19795	0.206579	5.24868	0.804418
213	TOM70	TOM71	0.239662	0.187119	7.13102	0.319119	7.20282	0.293725
215	NSG2	NSG1	-0.0810696	0.137786	5.72918	0.206153	5.59619	0.335696
221	YAP1802	YAP1801	0.181496	0.0711582	6.28695	0.133274	6.47888	0.163795
228	HRB1	GBP2	-0.0983348	0.10073	6.2081	0.217048	6.22005	0.141929
229	GIN4	KCC4	0.824969	0.198481	6.17391	0.287842	6.86676	0.441101
231	SLF1	SRO9	0.0868624	0.0721976	5.75292	0.169903	5.87591	0.204582
232	EMI2	GLK1	-0.532728	0.161817	6.39785	0.274571	5.77085	0.270275
237	YRO2	HSP30	0.116954	0.0956708	7.21048	0.304819	7.33087	0.329768
238	SWI5	ACE2	3.10209	0.707911	7.37732	0.3055	10.244	0.484137
239	PSP1	YLR177W	0.0559627	0.439515	5.50607	0.356483	5.58997	0.421255
242	SAM2	SAM1	1.18154	0.158546	9.49594	0.216512	10.6866	0.123579
243	CAF120	SKG3	0.26123	0.210981	5.68794	0.165047	5.9068	0.368054
247	LAG1	LAC1	-0.060091	0.0557668	7.77931	0.0880298	7.74812	0.101828
250	SOK2	PHD1	0.212453	0.233758	5.96395	0.153527	6.16182	0.215371
252	MSN2	MSN4	-0.131315	0.105225	6.01409	0.205079	5.88183	0.198704
255	SEC14	YKL091C	-0.0264125	0.0376619	9.4157	0.0983065	9.41384	0.111121
259	PGM2	PGM1	0.552496	0.278438	8.19902	0.356795	8.63342	0.338937
263	SLT2	YKL161C	-0.0452978	0.0769007	6.78719	0.148256	6.7206	0.17859
264	PIR1	PIR3	0.0509452	0.135363	7.89971	0.300538	7.92684	0.425013
265	YLR413W	YKL187C	-0.0294146	0.0286806	10.7432	0.166667	10.7159	0.173274
269	TAL1	YGR043C	-0.00727352	0.0488953	10.3036	0.141867	10.2848	0.141338
275	KRE2	KTR1	0.0737054	0.120173	6.42599	0.235119	6.52307	0.317208
280	RGA2	RGA1	0.720848	0.124943	6.50672	0.135109	7.25957	0.259282
286	DCS1	DCS2	-0.314369	0.145055	5.92545	0.216913	5.55282	0.348671
291	ISU1	ISU2	0.0729569	0.067084	10.8608	0.16529	10.9253	0.151633
292	GIP3	YOR227W	0.0230632	0.0202632	7.46528	0.127498	7.49824	0.106403
296	KES1	HES1	-0.013067	0.0326154	9.24153	0.101732	9.2423	0.110611
297	FSH2	FSH3	-0.0549317	0.0656683	6.38571	0.111031	6.38323	0.0985833
304	MRS4	MRS3	0.0793671	0.0527975	8.37716	0.281526	8.43227	0.277674
306	STF2	TMA10	-0.0328259	0.110312	8.16671	0.482832	8.12069	0.426154
307	NMA2	NMA1	-0.186466	0.167658	5.9444	0.403811	5.726	0.357694
320	REI1	REH1	-0.101115	0.196728	7.54498	0.17517	7.55779	0.137711
325	LCB4	LCB5	0.178874	0.215484	5.41334	0.206285	5.47023	0.257088
328	TIS11	CTH1	0.0187224	0.0736461	8.17305	0.19764	8.25028	0.245927
329	YLR225C	YDR222W	0.0113768	0.0951692	6.14934	0.279762	6.20898	0.337807
331	GAL83	SIP2	0.062533	0.045187	6.0587	0.104789	6.16878	0.129393
333	SMY1	KIP3	0.136722	0.144194	5.51219	0.20908	5.62525	0.258304
336	SAP155	SAP4	-0.128827	0.101802	6.6615	0.200818	6.48887	0.211666
338	HXK1	HXK2	3.47433	0.743553	9.23461	0.647871	12.8275	0.184841
341	NMA1	NMA2	0.0116597	0.205098	6.94175	0.219438	6.89983	0.282979
352	VTC2	VTC3	0.000820604	0.232403	5.95272	0.551533	6.02547	0.369319
353	CIT2	CIT3	0.0530598	0.0968525	6.87666	0.263182	6.91405	0.229808
354	DBF2	DBF20	0.33953	0.144405	5.50573	0.424535	5.78848	0.536915
355	ASN2	ASN1	-0.00736857	0.0219957	10.3046	0.159079	10.296	0.194395
356	LSB1	PIN3	-0.0110594	0.248108	7.82397	0.215185	7.92134	0.319853
360	HPA3	HPA2	0.542235	0.683735	5.11996	0.247795	5.76826	0.799095
368	HXK2	HXK1	0.0129864	0.0293217	12.2773	0.0775994	12.2801	0.0952631
369	SKG6	TOS2	-0.107648	0.233962	5.81703	0.224554	5.68789	0.311897
377	ESA1	SAS3	0.202198	0.145121	5.52244	0.389323	5.89758	0.335117
378	DOT6	YBL054W	0.697415	0.163048	5.49774	0.0942243	6.18055	0.177039
379	PTC2	PTC3	0.117639	0.0209712	7.42059	0.125216	7.47561	0.154343
386	NUP157	NUP170	1.08498	0.371642	6.42716	0.181894	7.56401	0.41286
389	ERP1	ERP6	0.0383834	0.075546	8.48186	0.177369	8.51014	0.140545
393	SDS24	SDS23	-0.121374	0.149013	6.23939	0.227924	6.21279	0.245808
394	PYC2	PYC1	-0.259402	0.098861	8.31841	0.179839	8.10105	0.19337
404	CRP1	MDG1	-0.0322381	0.0634517	8.61359	0.164563	8.56515	0.166036
405	YHR132W-A	YNL157W	0.0915678	0.0840697	6.58152	0.118206	6.7113	0.208751
417	CIC1	UTP30	0.0150052	0.105171	8.07827	0.142455	8.07065	0.132982
419	SVL3	PAM1	0.130274	0.305582	6.95078	0.136674	6.97701	0.313632
425	CUE5	DON1	0.0136204	0.0480347	7.41235	0.206512	7.44076	0.263036
426	SNA3	PMP3	0.051615	0.286905	8.69384	0.102207	8.76908	0.211891
429	SSF1	SSF2	0.115679	0.124231	7.14816	0.256796	7.21483	0.194967
431	SCS3	YDR319C	0.11042	0.110608	6.34602	0.0933796	6.50667	0.232654
435	HOR2	RHR2	1.18153	0.480635	7.89027	0.332585	8.98855	0.441003
436	YER067W	YIL057C	-0.0595489	0.147382	6.84124	0.675398	6.71909	0.661377
439	NOT5	NOT3	0.0552971	0.0937098	7.21463	0.105814	7.24517	0.170194
441	HXT2	HXT10	-0.0534264	0.0877497	10.5442	0.256372	10.5865	0.263196
443	CMK2	CMK1	0.0403101	0.101831	7.1716	0.205043	7.10591	0.204936
444	GSY2	GSY1	0.028087	0.109285	7.01282	0.29027	6.90746	0.219775
454	SNF7	VPS20	-0.0666337	0.0985025	13.9119	0.144409	13.9035	0.0618643
455	AFG3	YTA12	-0.23488	0.52667	6.15887	0.190988	5.98977	0.33729
457	ITR1	ITR2	0.114594	0.0797692	7.58974	0.176334	7.76544	0.166937
468	LSB3	YSC84	-0.00821825	0.0280625	8.31506	0.10306	8.29224	0.0708016
473	URA5	URA10	-0.0188485	0.07999	8.43244	0.104802	8.43073	0.0897678
476	FAA4	FAA1	0.100155	0.0779753	9.80729	0.155369	9.91734	0.139043
477	FPR4	FPR3	-0.386593	0.099033	8.26109	0.108856	7.94139	0.131666
478	TPS3	TSL1	0.0330895	0.0985554	8.13946	0.19114	8.07985	0.133388
485	TUB1	TUB3	0.143306	0.100565	6.89572	0.124494	7.08094	0.207185
486	PGM1	PGM2	0.178106	0.127371	6.59373	0.180668	6.71429	0.199052
498	YKR018C	IML2	-0.0564695	0.0897851	7.62879	0.191465	7.58009	0.161637
506	URA7	URA8	0.173519	0.0732976	9.54542	0.137329	9.73444	0.129822
511	IMD4	IMD3	0.750882	0.122363	8.63762	0.159409	9.45671	0.171458
512	CMP2	CNA1	-0.0178475	0.0808048	6.71647	0.155702	6.80252	0.222208
515	FPR3	FPR4	-0.576831	0.153844	8.39852	0.18687	7.80176	0.156014
516	HMG1	HMG2	0.036781	0.0786576	7.00503	0.247486	7.05512	0.293399
521	HPT1	XPT1	0.071623	0.100422	8.61814	0.207674	8.68507	0.187079
528	WHI3	WHI4	-0.170043	0.104977	7.06089	0.0836728	7.00522	0.100129
540	SOL1	SOL2	-0.069205	0.0620013	6.98455	0.105634	6.90195	0.130334
542	GEA2	GEA1	-0.0509266	0.123857	7.1226	0.114365	7.01666	0.139974
544	YEL047C	OSM1	-0.0155649	0.0424707	7.91819	0.037556	7.89385	0.0525975
545	LYS20	LYS21	0.0929962	0.0731984	12.2745	0.119777	12.4026	0.175924
550	LYS21	LYS20	0.898395	0.167604	10.3866	0.172777	11.1748	0.194568
555	SEC24	SFB2	-0.0137806	0.02452	9.14993	0.0528907	9.15826	0.082456
560	SRO7	SRO77	1.11286	0.221108	5.94279	0.196259	7.0828	0.40063
561	NTH1	NTH2	-0.0961376	0.191626	6.89568	0.232743	6.8984	0.162706
562	RCR2	RCR1	-0.123474	0.149386	6.68932	0.193442	6.68312	0.102606
580	POR1	POR2	-0.123739	0.240988	8.70751	0.305548	8.52652	0.259256
582	SUN4	SIM1	0.116325	0.426281	6.23425	0.454461	6.69346	0.430713
591	VHS2	MLF3	0.651398	0.240987	5.63692	0.155007	6.35178	0.259895
597	TOM71	TOM70	-0.216259	0.18214	6.50759	0.143797	6.27193	0.13106
600	ORM2	ORM1	0.0917783	0.263681	6.88315	0.133374	7.00059	0.320462
602	KEL1	KEL2	-0.0657211	0.0872793	6.3642	0.172336	6.34718	0.224313
603	SOL3	SOL4	-0.0332129	0.0735797	6.49486	0.222329	6.42465	0.240468
608	NET1	TOF2	0.0655269	0.0675248	6.96238	0.133649	7.0021	0.138469
617	PPT1	TAH1	-0.0887538	0.126647	7.35187	0.139493	7.25371	0.110037
628	YNL157W	YHR132W-A	0.102414	0.126839	6.10169	0.1245	6.22647	0.217611
642	YOL092W	YBR147W	-0.0164062	0.136009	7.81046	0.153577	7.83117	0.116119
643	SUR1	CSH1	0.0354725	0.0891469	7.15925	0.188487	7.21336	0.176761
645	YBR016W	YDL012C	0.109952	0.191652	6.12119	0.23576	6.1637	0.296915
647	GPD2	GPD1	0.0495993	0.0795992	9.18202	0.109009	9.25534	0.0881468
654	YML018C	THI74	-0.0272348	0.130655	7.02507	0.192601	6.96625	0.171459
655	APT1	APT2	0.138957	0.171616	8.50825	0.138651	8.55056	0.201793
669	GRX1	GRX2	0.0414063	0.107852	7.75058	0.138137	7.80781	0.10045
670	GLK1	EMI2	-0.0891174	0.480589	6.66808	0.330148	6.62613	0.263025
675	FLC1	FLC3	0.0340119	0.0602994	8.04616	0.141684	8.03315	0.126536
677	RCK2	RCK1	-0.0342225	0.0968624	6.90394	0.187503	6.87052	0.12545
680	APA1	APA2	0.0153423	0.0394255	8.6661	0.107489	8.67756	0.116125
692	SED1	SPI1	0.0708333	0.0516741	9.45525	0.234799	9.52273	0.221823
705	PRO1	YHR033W	0.0615732	0.0773508	8.25489	0.125887	8.33629	0.165421
706	SAM1	SAM2	0.313388	0.0910782	10.7116	0.130966	10.961	0.085279
707	SRO9	SLF1	0.0242506	0.083629	10.1802	0.121474	10.2045	0.11654
709	VTC3	VTC2	-0.108703	0.175269	6.38689	0.480215	6.26018	0.387088
710	ENO2	ENO1	0.107514	0.0477622	14.9032	0.0753456	15.003	0.0935543
711	TRP3	ABZ1	-0.0393685	0.0514639	8.55052	0.20527	8.46118	0.200042
712	YMR295C	YGR273C	-0.0528587	0.0811396	8.28872	0.114482	8.20618	0.106913
713	YEF3	HEF3	-0.0616908	0.0805294	13.2934	0.0960018	13.2937	0.109884
724	HTB1	HTB2	0.905292	0.161635	11.827	0.0560159	12.7179	0.154385

## Sheet: MM
[Data in minimal medium]
ID	X1-GFP	Δx2	R	Local Error	WT X1, log2	STD	Δx2 X1, log2	STD
2	GDH1	GDH3	0.0120384	0.0675918	11.187	0.343141	11.2757	0.436296
6	MYO2	MYO4	0.0703514	0.0648797	6.9975	0.459804	7.14166	0.503655
18	TPO4	TPO1	0.100785	0.128126	7.93464	0.378721	8.04994	0.336386
20	SBP1	RNP1	0.014534	0.0498277	9.34353	0.143768	9.38882	0.156402
23	ADE17	ADE16	0.906907	0.181824	12.1647	0.251012	13.2117	0.191146
27	EMP47	EMP46	-0.0299868	0.109295	6.19342	0.515868	6.30748	0.490194
35	CNA1	CMP2	-0.0994102	0.174257	5.92832	0.433918	5.79233	0.341251
36	IMD3	IMD4	0.501061	0.0885958	8.83093	0.382722	9.28055	0.351007
38	TSA2	TSA1	0.330728	0.589037	5.58916	0.644412	5.76268	0.278313
45	YET1	YET2	-0.0342954	0.0683023	7.72039	0.188825	7.7479	0.169546
50	ALD3	ALD2	1.77023	0.716813	5.10136	0.815443	6.9011	0.183397
52	HSP82	HSC82	1.00513	0.196725	10.7247	0.0256817	11.7071	0.165691
61	COT1	ZRC1	0.0370507	0.100485	6.55043	0.459157	6.60938	0.449946
62	FAA1	FAA4	0.0332494	0.0418511	9.47031	0.27515	9.58805	0.347207
63	TSL1	TPS3	0.0193536	0.0517035	8.41405	0.180232	8.4061	0.182929
64	CUE4	CUE1	0.0691213	0.123544	6.29149	0.306993	6.37326	0.367203
75	SKG3	CAF120	0.0603922	0.0942041	6.96695	0.460886	7.07191	0.464311
77	PDR16	PDR17	0.149686	0.142425	8.04013	0.426234	8.2697	0.452749
79	PRB1	YSP3	0.0470649	0.0630822	7.3427	0.356145	7.38215	0.320156
80	AKR1	AKR2	0.0961963	0.164016	6.14028	0.602292	6.18876	0.630588
81	GLO2	GLO4	-0.00815111	0.0449364	7.29778	0.208847	7.36116	0.169093
87	TCB2	TCB1	-0.254379	0.275646	6.25366	0.467092	6.12404	0.454359
90	BCH1	BUD7	-0.286492	0.226115	6.0575	0.426361	5.70489	0.508686
101	CCR4	NGL1	0.225844	0.582708	6.27253	0.357634	6.39837	0.36321
115	HSC82	HSP82	0.208631	0.551893	11.4639	0.403902	11.9604	0.243841
130	ISU2	ISU1	0.501633	0.10225	7.50626	0.38841	8.04437	0.279633
135	EHT1	EEB1	-0.0208157	0.236591	7.20752	0.380143	6.93978	0.318004
140	DFM1	DER1	0.0488574	0.0730653	5.93329	0.384752	6.03872	0.390606
142	ERV14	ERV15	0.0275998	0.097982	7.2503	0.317563	7.30307	0.278769
143	SDS23	SDS24	-0.1483	0.112732	6.57876	0.579801	6.4861	0.519243
144	PYC1	PYC2	-0.145177	0.0531282	10.252	0.284788	10.176	0.308801
147	YGL101W	YBR242W	0.0495542	0.0829221	6.3312	0.519764	6.40231	0.467986
148	HYR1	GPX2	0.124757	0.135521	7.01512	0.207562	7.15345	0.247683
150	UBC4	UBC5	-0.0337279	0.100383	8.21438	0.514772	8.22123	0.560805
153	DNF1	DNF2	-0.0682913	0.0640974	6.96361	0.442194	6.93941	0.441797
155	BMH1	BMH2	0.374012	0.101407	10.5334	0.136765	10.8675	0.201159
156	EMP70	YDR107C	0.101792	0.0966101	6.80623	0.523303	6.96183	0.477884
158	YLR108C	YDR132C	0.369344	0.35194	5.77153	1.03784	6.08977	1.32942
162	GGA2	GGA1	0.131171	0.0657242	7.35694	0.394294	7.40377	0.319703
170	PPZ1	PPZ2	0.161154	0.14282	5.84047	0.562576	5.89525	0.562545
177	DJP1	CAJ1	0.0172645	0.0317994	7.64519	0.509835	7.70586	0.475816
182	RHR2	HOR2	0.0891929	0.119861	11.1088	0.493477	11.183	0.424559
183	YIL057C	YER067W	-0.260245	0.15714	5.75082	0.689278	5.49983	0.577187
185	SER33	SER3	1.38125	0.3741	7.63141	0.203484	8.91411	0.36168
187	ASN1	ASN2	-0.0171767	0.112247	11.6943	0.605586	11.6051	0.52801
188	NCE102	YGR131W	0.00648885	0.20316	10.4979	0.201702	10.5183	0.0811996
190	TPO3	TPO2	-0.0387744	0.0514319	6.69652	0.569598	6.6448	0.512045
205	APE2	AAP1	-0.0062934	0.0978182	7.51493	0.541737	7.47937	0.475691
206	CPR5	CPR2	0.190058	0.443234	4.80624	1.31721	5.57497	1.13564
210	TRR1	TRR2	0.0380165	0.0566063	9.61381	0.21022	9.62912	0.197665
211	GGA1	GGA2	1.13018	0.126059	4.84845	0.310515	6.07139	0.27699
213	TOM70	TOM71	0.194772	0.253606	7.13912	0.191556	7.18927	0.272278
214	CPT1	EPT1	-0.430838	0.24726	5.82589	0.992353	5.4675	0.88091
215	NSG2	NSG1	0.0750472	0.114269	5.86821	0.488037	6.06457	0.421556
221	YAP1802	YAP1801	0.399217	0.0904497	5.7997	0.430311	6.26737	0.404894
222	SOL4	SOL3	0.0723088	0.157294	6.70515	0.211193	6.62139	0.287864
238	SWI5	ACE2	2.80126	0.474806	7.42896	0.382538	10.317	0.261331
242	SAM2	SAM1	1.15544	0.167031	9.81249	0.676426	11.0816	0.744114
247	LAG1	LAC1	-0.0642512	0.0399672	6.80836	0.50813	6.76648	0.49033
255	SEC14	YKL091C	0.0310199	0.0688883	8.57039	0.380478	8.56948	0.365206
259	PGM2	PGM1	0.108506	0.0881001	8.9869	0.348705	9.0527	0.297046
264	PIR1	PIR3	0.109186	0.36566	6.60001	1.24118	6.94145	0.999008
269	TAL1	YGR043C	0.0227544	0.0565252	8.97451	0.434095	9.04961	0.424713
280	RGA2	RGA1	0.723753	0.320916	5.53483	0.779472	6.33023	0.892156
286	DCS1	DCS2	-0.28801	0.105474	6.63905	0.293946	6.41522	0.310008
291	ISU1	ISU2	0.314458	0.0708596	9.79185	0.315922	10.1411	0.309236
296	KES1	HES1	0.0540555	0.0552981	8.38701	0.236575	8.44013	0.235237
297	FSH2	FSH3	0.0281015	0.333661	5.54729	0.52366	5.71928	0.441441
304	MRS4	MRS3	0.711532	0.369578	4.97573	0.72803	5.83825	0.728021
306	STF2	TMA10	0.0785142	0.0155591	9.18567	0.0795779	9.28938	0.178823
338	HXK1	HXK2	2.27334	0.433858	10.3103	0.282529	12.3473	0.310092
355	ASN2	ASN1	0.519693	0.164589	9.06634	0.529521	9.57019	0.424215
356	LSB1	PIN3	0.0428985	0.466331	7.15798	0.617302	7.2391	0.555129
363	INH1	STF1	-0.0273958	0.136901	6.67515	0.35769	6.70708	0.328874
368	HXK2	HXK1	-0.00899742	0.054625	11.2114	0.306195	11.2459	0.288941
386	NUP157	NUP170	0.806123	0.188366	5.67485	0.304302	6.42474	0.289842
387	BOI2	BOI1	-0.0602032	0.29142	5.51775	0.681016	5.57703	0.493019
389	ERP1	ERP6	-0.101142	0.109901	7.54227	0.393528	7.36775	0.433454
393	SDS24	SDS23	0.208254	0.0996485	6.99716	0.333276	7.26855	0.363071
394	PYC2	PYC1	0.177416	0.0817124	8.73966	0.474219	8.93497	0.458662
397	LDB19	YGL081W	-0.00868178	0.368208	4.9922	0.592461	5.13911	0.894401
402	FMP45	YNL194C	-0.594472	0.458576	6.11755	1.36912	4.76993	1.13233
404	CRP1	MDG1	-0.00728131	0.117561	7.71958	0.332521	7.73181	0.349769
411	IML2	YKR018C	0.118671	0.0634671	6.492	0.203551	6.60376	0.183941
412	ALY2	ALY1	0.168776	0.240025	4.91896	0.240506	5.21627	0.225299
417	CIC1	UTP30	0.0410417	0.103004	7.02266	0.547743	7.07925	0.546963
419	SVL3	PAM1	0.155277	0.279826	5.61071	0.636118	5.7563	0.639218
425	CUE5	DON1	0.0660927	0.0638218	6.95738	0.296179	6.94076	0.25975
426	SNA3	PMP3	0.452177	0.140821	7.85043	0.528751	8.3307	0.366554
429	SSF1	SSF2	0.0366584	0.137551	5.7337	0.789585	5.80074	0.665687
431	SCS3	YDR319C	0.0759614	0.144287	5.4995	0.425181	5.57393	0.374465
435	HOR2	RHR2	0.869168	0.412911	7.72538	0.32089	8.46712	0.314911
436	YER067W	YIL057C	0.0242937	0.0735944	8.55454	0.306093	8.60652	0.307257
439	NOT5	NOT3	0.0466549	0.054913	6.4389	0.545376	6.47787	0.522603
441	HXT2	HXT10	0.0138009	0.065801	7.7073	0.699176	7.67243	0.639511
443	CMK2	CMK1	0.0601623	0.0550586	6.97023	0.221912	7.04054	0.118102
444	GSY2	GSY1	-0.0464596	0.111549	6.92694	0.218146	6.85364	0.217671
453	VPS5	YKR078W	0.0667426	0.141509	5.08686	0.375326	5.08372	0.350619
455	AFG3	YTA12	-0.370903	0.990707	5.92895	0.209115	5.62286	0.986365
457	ITR1	ITR2	0.0348991	0.172517	8.74629	1.05717	8.6613	1.10922
459	CLA4	SKM1	0.328935	0.775262	4.6582	0.850139	5.11432	0.488217
468	LSB3	YSC84	-0.00517653	0.151227	6.31245	0.586811	6.38435	0.495072
470	YGR243W	YHR162W	0.279252	0.30989	5.49065	0.712371	6.02289	0.709811
473	URA5	URA10	-0.010185	0.0880346	8.03973	0.457104	8.03017	0.463532
475	CMK1	CMK2	0.225493	0.228647	5.00964	0.42972	5.08416	0.314119
476	FAA4	FAA1	-0.044548	0.0750113	8.41053	0.472991	8.33005	0.470655
477	FPR4	FPR3	-0.359127	0.0860262	6.80025	0.592042	6.42145	0.612897
478	TPS3	TSL1	0.0669523	0.0931655	7.44265	0.391551	7.48776	0.393864
485	TUB1	TUB3	0.228117	0.161417	6.39771	0.429712	6.5169	0.264728
486	PGM1	PGM2	0.403177	0.220603	6.2008	0.333783	6.56236	0.368194
489	ECM21	CSR2	0.0279836	0.231847	5.66639	0.719197	5.75637	0.772608
497	ALY1	ALY2	-0.320604	0.520038	5.26975	0.612396	4.67007	0.725439
498	YKR018C	IML2	0.0613657	0.185442	6.97633	0.270778	7.1271	0.274933
500	UBX7	UBX6	-0.0587207	2.41185	4.61378	0.737489	4.65347	2.49938
506	URA7	URA8	0.205672	0.025843	8.05702	0.50862	8.32783	0.535258
507	TGL5	TGL4	-0.267402	0.543243	4.6157	0.70588	4.71401	0.59864
508	WHI5	SRL3	0.299159	0.238008	4.98457	0.176893	5.23108	0.323053
511	IMD4	IMD3	1.26036	0.0790965	7.36981	0.520195	8.63898	0.481286
512	CMP2	CNA1	0.0405413	0.0618281	6.63353	0.3123	6.70079	0.290063
515	FPR3	FPR4	-0.448166	0.209034	7.33965	0.559736	6.82236	0.67553
516	HMG1	HMG2	0.145468	0.355018	6.1645	0.50868	6.23557	0.780772
519	YPR172W	YLR456W	0.242994	0.251831	5.44901	0.49155	5.56921	0.313152
520	PUF2	JSN1	-0.0301316	0.150621	5.60884	0.498413	5.52932	0.371531
521	HPT1	XPT1	-0.0135861	0.0525489	8.95147	0.31559	8.94083	0.287561
527	YNL194C	FMP45	0.0369984	0.137886	7.2103	0.577767	7.27611	0.603481
528	WHI3	WHI4	-0.395838	0.192801	6.62397	0.252554	6.2331	0.33693
532	RCR1	RCR2	-0.13227	0.57942	4.86645	0.711615	4.97341	0.583427
536	UBX6	UBX7	-0.189727	0.101863	6.00105	0.487104	5.73282	0.404606
537	DLS1	DPB3	0.500338	0.363379	5.15318	0.759702	5.44778	0.429217
540	SOL1	SOL2	0.0997272	0.146867	5.86213	0.676569	6.04375	0.670874
542	GEA2	GEA1	0.0700817	0.177527	6.10382	0.523026	6.15448	0.456181
544	YEL047C	OSM1	0.0691755	0.122006	7.46718	0.237656	7.5356	0.20178
545	LYS20	LYS21	0.33	0.139061	9.38939	0.386367	9.50786	0.357295
550	LYS21	LYS20	0.448623	0.286089	9.4787	0.35096	9.96963	0.437586
555	SEC24	SFB2	0.0173615	0.0708223	8.20907	0.358135	8.2588	0.349875
560	SRO7	SRO77	0.162439	0.441252	4.50211	0.50548	4.90486	0.502428
561	NTH1	NTH2	0.0393313	0.212429	7.13201	0.497172	7.10713	0.252656
562	RCR2	RCR1	-0.218435	0.346227	5.93772	0.922564	5.6865	0.626048
563	YDL012C	YBR016W	0.010708	0.379084	4.3608	0.816848	4.45451	0.540755
580	POR1	POR2	-0.0200253	0.331696	8.63623	0.679569	8.52631	0.731862
582	SUN4	SIM1	0.291871	0.435631	6.25992	0.582869	6.40097	0.474051
584	MLP1	MLP2	0.0144111	0.218766	5.26337	0.435205	5.23856	0.458051
591	VHS2	MLF3	1.17142	0.491156	5.62589	0.587777	6.70395	0.479936
597	TOM71	TOM70	-0.376849	0.260717	6.10829	0.448349	5.74235	0.448886
602	KEL1	KEL2	-0.0641676	0.256627	5.44744	0.634894	5.28109	0.751721
603	SOL3	SOL4	0.00144957	0.255874	5.63139	0.805292	5.60432	0.949968
608	NET1	TOF2	0.156446	0.124407	6.19739	0.625591	6.10496	0.628542
617	PPT1	TAH1	-0.0565092	0.105904	6.39974	0.678076	6.28899	0.717461
628	YNL157W	YHR132W-A	0.0413812	0.286023	5.92488	0.37776	5.79605	0.545012
633	MDG1	CRP1	0.00441003	0.11955	6.53788	0.300682	6.62123	0.248233
642	YOL092W	YBR147W	-0.0138589	0.109522	7.50661	0.586615	7.43791	0.605427
643	SUR1	CSH1	0.00805975	0.758366	5.84258	1.1257	5.79232	1.59664
644	YPL105C	SMY2	0.177496	0.563619	5.10905	0.67889	5.24574	0.992652
645	YBR016W	YDL012C	-0.00071163	0.104485	5.52635	0.578034	5.31524	0.547577
647	GPD2	GPD1	0.074975	0.0478754	8.33993	0.473573	8.30968	0.501484
652	RIM11	MRK1	-0.0751873	0.275119	5.7314	0.52657	5.57277	0.616159
653	NUP53	ASM4	0.199539	0.305239	5.29019	0.7606	5.44876	0.631178
654	YML018C	THI74	0.0247532	0.0816254	6.89559	0.39389	6.85937	0.3628
663	DIG1	DIG2	0.325193	0.639123	4.57101	0.771179	5.03538	0.928116
669	GRX1	GRX2	-0.00423894	0.0499597	8.21758	0.256508	8.17327	0.259763
670	GLK1	EMI2	0.210773	0.476279	5.83878	0.742528	5.8899	0.369675
675	FLC1	FLC3	0.142445	0.0708197	5.69236	0.760593	5.92296	0.796211
677	RCK2	RCK1	-0.0179764	0.130156	6.34441	0.312998	6.32211	0.415286
680	APA1	APA2	0.033568	0.0615744	8.15679	0.32836	8.22756	0.387019
682	YBR241C	VPS73	-0.00294927	0.259184	5.89967	0.231835	5.95038	0.216054
686	BOI1	BOI2	0.32986	0.114345	5.17732	0.640147	5.55863	0.6133
692	SED1	SPI1	-0.0069081	0.630037	5.66577	1.39112	5.38962	1.17733
705	PRO1	YHR033W	0.0995762	0.123731	6.63763	0.545024	6.72565	0.583391
706	SAM1	SAM2	0.412805	0.152294	10.1992	0.228735	10.6012	0.306689
707	SRO9	SLF1	0.00116817	0.120602	8.64632	0.677862	8.66056	0.689256
710	ENO2	ENO1	0.400559	0.119941	13.6076	0.264474	14.1094	0.476863
711	TRP3	ABZ1	0.0477336	0.0490066	7.87245	0.41708	7.93744	0.496847
712	YMR295C	YGR273C	0.0109025	0.0446095	7.32487	0.353949	7.34315	0.391549
713	YEF3	HEF3	-0.0697133	0.0885255	12.1749	0.189312	12.1738	0.183707
724	HTB1	HTB2	0.936651	0.147218	11.6885	0.267964	12.6971	0.107175

## Sheet: RPL41B-control
[Data for Rpl41b-GFP control in YPD]
ID	X1-GFP	Δx2	R	Local Error	WT X1, log2	STD	Δx2 X1, log2	STD
2	RPL41B	GDH3	-0.085343	0.0467515	11.7632	0.0963434	11.6832	0.0574901
3	RPL41B	GPB2	0.144426	0.124162	11.7651	0.0610423	11.9253	0.071575
4	RPL41B	YAL037W	-0.0806802	0.0224547	11.8085	0.0271873	11.7072	0.0311063
5	RPL41B	SNC1	-0.0607028	0.0379246	11.795	0.0395082	11.7412	0.0269798
6	RPL41B	MYO4	-0.0727202	0.024987	11.7603	0.071064	11.6857	0.099927
7	RPL41B	FRT2	-0.0555579	0.0194255	11.7525	0.0847288	11.6951	0.107871
8	RPL41B	PMT2	1.24687	0.107558	11.7193	0.104118	12.9725	0.0445286
9	RPL41B	CCR4	-0.166655	0.186237	11.7848	0.0640697	11.6322	0.129007
10	RPL41B	PSK1	0.051087	0.173894	11.7013	0.113313	11.7888	0.205734
11	RPL41B	NTG1	-0.109538	0.078753	11.7171	0.0663155	11.5882	0.106672
13	RPL41B	UIP3	-0.0744216	0.0515572	11.7096	0.0241745	11.6527	0.032692
14	RPL41B	YAR028W	-0.106368	0.0767828	11.7164	0.00999334	11.6147	0.06464
15	RPL41B	SWH1	-0.151142	0.0421484	11.6984	0.0256225	11.5582	0.0384148
16	RPL41B	YEH1	-0.0970885	0.0512664	11.7056	0.0733226	11.6503	0.100405
17	RPL41B	SPA2	0.140064	0.086205	11.6675	0.0204991	11.8124	0.0804679
18	RPL41B	TPO1	-0.0966983	0.0495903	11.7294	0.021011	11.6448	0.044543
19	RPL41B	RPL8B	-0.137938	0.038688	11.7183	0.0319879	11.5769	0.0484036
20	RPL41B	RNP1	-0.116572	0.0642289	11.6793	0.0362553	11.5638	0.0360397
21	RPL41B	YEH2	-0.135633	0.0315635	11.676	0.0538334	11.5441	0.0219924
22	RPL41B	SNF7	-0.354469	0.535827	11.6573	0.0312433	11.3019	0.537656
23	RPL41B	ADE16	-0.088139	0.0468005	11.6119	0.0598351	11.527	0.0195969
24	RPL41B	RPS0B	-0.122206	0.0803264	11.6738	0.0243896	11.5665	0.0998536
26	RPL41B	RPL22A	0.187967	0.0718061	11.6755	0.0704043	11.8795	0.0922451
27	RPL41B	EMP46	-0.112524	0.0338158	11.7116	0.0532071	11.6134	0.0430807
28	RPL41B	ALT1	-0.10805	0.038121	11.686	0.0591541	11.5812	0.0990083
29	RPL41B	KIN2	-0.0987906	0.0374542	11.678	0.0301192	11.5715	0.053352
30	RPL41B	ICT1	-0.102453	0.0308551	11.6487	0.0138348	11.5474	0.0276964
31	RPL41B	YLR108C	-0.1132	0.0445812	11.6934	0.0522749	11.5706	0.0288879
32	RPL41B	YML087C	-1.05906	0	11.6224	0	10.5697	0
33	RPL41B	RPS1B	0.0299371	0.0889036	11.6853	0.0644712	11.7087	0.0488183
35	RPL41B	CMP2	-0.124614	0.0372163	11.6622	0.0449666	11.5603	0.0356675
36	RPL41B	IMD4	-0.112204	0.0130611	11.6443	0.0642129	11.5368	0.0763897
37	RPL41B	SRC1	-0.0890576	0.0158826	11.6801	0.0366425	11.5889	0.0327365
38	RPL41B	TSA1	0.00326257	0.0599336	11.6642	0.0572249	11.6384	0.0811139
39	RPL41B	RPS18B	-0.120347	0.0411302	11.675	0.0113159	11.551	0.0381311
40	RPL41B	RPS17A	0.0619115	0.0763232	11.6831	0.0598237	11.7549	0.0434317
41	RPL41B	PPZ1	0.137112	0.0263575	11.6836	0.0780245	11.8292	0.0545069
42	RPL41B	RAD33	-0.142077	0.0313232	11.6582	0.0428229	11.5402	0.0263215
43	RPL41B	YAP1	0.029834	0.0829963	11.6669	0.0504124	11.698	0.124355
44	RPL41B	SOK2	0.475913	0.197127	11.6181	0.0406603	12.1173	0.164229
45	RPL41B	YET2	-0.135487	0.0394398	11.6528	0.0370323	11.5225	0.0129862
46	RPL41B	ARG80	-0.107144	0.0359306	11.6378	0.0300086	11.5279	0.0245874
47	RPL41B	NUP53	-0.200849	0.0245731	11.6268	0.0101732	11.4206	0.0252891
48	RPL41B	YMR155W	-0.135594	0.077182	11.656	0.0435153	11.5217	0.0446865
49	RPL41B	ALD3	-0.0859169	0.0444452	11.6809	0.0444386	11.5979	0.0802434
50	RPL41B	ALD2	-0.0732459	0.0321509	11.656	0.0301353	11.5979	0.0542356
51	RPL41B	SSO2	-0.0639309	0.058081	11.6092	0.0461837	11.5769	0.0203975
52	RPL41B	HSC82	0.00882331	0.0410805	11.6745	0.0594172	11.6718	0.0598514
53	RPL41B	GYL1	-0.0912554	0.0220146	11.6335	0.0394347	11.5504	0.0412263
54	RPL41B	RPL36A	-0.16065	0.0411707	11.6942	0.0398425	11.5194	0.0323134
55	RPL41B	ICY1	-0.0369148	0.0291713	11.6714	0.0442034	11.6544	0.0441714
56	RPL41B	CLN1	-0.126997	0.0454486	11.6723	0.0160539	11.5428	0.0588416
57	RPL41B	HFA1	-0.462788	0.0999693	11.6647	0.0471133	11.2269	0.117097
58	RPL41B	TRI1	-0.135436	0.0543842	11.6741	0.0502372	11.5292	0.0335018
59	RPL41B	BCH1	-0.0888876	0.0788579	11.6486	0.0790301	11.569	0.0847297
60	RPL41B	RPL20A	-0.0737393	0.182168	11.6825	0.0714162	11.6242	0.159112
61	RPL41B	ZRC1	-0.131989	0.0199991	11.6624	0.0467039	11.55	0.0553871
62	RPL41B	FAA4	-0.108678	0.0274965	11.6374	0.0166281	11.5349	0.0492742
63	RPL41B	TPS3	-0.202325	0.0417873	11.6526	0.0221123	11.4468	0.0607758
64	RPL41B	CUE1	-0.13428	0.0399041	11.675	0.0844506	11.5407	0.0381237
65	RPL41B	YMR265C	-0.1442	0.0305161	11.6845	0.0295905	11.5181	0.0410467
66	RPL41B	TMA23	-0.189411	0.0272253	11.6664	0.020952	11.4685	0.020115
67	RPL41B	ZDS1	0.141403	0.0369309	11.6385	0.0418986	11.7648	0.0713882
68	RPL41B	BUL1	0.354532	0.0336999	11.61	0.0207166	11.9508	0.0355607
69	RPL41B	YMR310C	-0.150566	0.0587523	11.6558	0.0237175	11.5123	0.0862649
70	RPL41B	MSG5	-0.216302	0.0282671	11.6278	0.0188682	11.4219	0.0420383
71	RPL41B	RPS19B	-0.0904097	0.12582	11.6633	0.040118	11.5943	0.144836
72	RPL41B	TRF5	-0.129748	0.00911397	11.6523	0.0510818	11.5213	0.061539
73	RPL41B	CLA4	2.02071	0.248938	11.6273	0.0316203	13.6726	0.231594
74	RPL41B	MSB3	-0.154796	0.0137017	11.6174	0.0252323	11.4528	0.0326135
75	RPL41B	CAF120	-0.114403	0.0211914	11.5984	0.0267461	11.4751	0.00859554
76	RPL41B	ALP1	-0.156316	0.0414455	11.6055	0.0464747	11.4225	0.0761613
77	RPL41B	PDR17	-0.0409503	0.0348961	11.6072	0.0338642	11.5483	0.0598035
78	RPL41B	SIP3	-0.102487	0.0275857	11.6335	0.0277465	11.5273	0.018154
79	RPL41B	YSP3	-0.133884	0.0282751	11.6064	0.0264128	11.4906	0.0332254
80	RPL41B	AKR2	-0.124507	0.0280832	11.6266	0.0301093	11.5133	0.0575159
81	RPL41B	GLO4	-0.137937	0.0613861	11.6076	0.0179025	11.4636	0.0562246
82	RPL41B	YOR062C	-0.121362	0.0431392	11.6047	0.0341713	11.4763	0.0632226
83	RPL41B	YOR066W	0.0374678	0.0330466	11.6067	0.0183686	11.6325	0.0376504
84	RPL41B	VPS5	-0.257625	0.0227475	11.6065	0.0344776	11.3711	0.0468629
86	RPL41B	TGL5	0.00947975	0.0353494	11.6572	0.0444958	11.6441	0.0314217
87	RPL41B	TCB1	-0.113279	0.0141323	11.6095	0.0312856	11.4888	0.0221463
88	RPL41B	ECM3	-0.111073	0.0260974	11.5754	0.0287687	11.4797	0.0428135
89	RPL41B	UAF30	-1.21801	0.333233	11.5973	0.0865081	10.4787	0.30857
90	RPL41B	BUD7	-0.176587	0.0545577	11.64	0.0380479	11.4684	0.0980388
91	RPL41B	RPL20B	0.0328822	0.0822367	11.5494	0.0664014	11.6891	0.0959642
92	RPL41B	COT1	-0.0835713	0.00255532	11.5912	0.0213686	11.51	0.0278445
93	RPL41B	PMT3	-0.0958396	0.0436674	11.6042	0.00371052	11.5096	0.0520549
94	RPL41B	MRS2	-0.145618	0.0291697	11.621	0.0165433	11.4627	0.0397793
95	RPL41B	PYK2	-0.132691	0.0492645	11.6091	0.107796	11.4833	0.0710492
98	RPL41B	GPB1	-0.186707	0.162765	11.7176	0.0939822	11.6265	0.188211
99	RPL41B	ATF1	0.0356587	0.104284	11.7178	0.114087	11.7309	0.0462746
100	RPL41B	ESC8	0.0437948	0.0577066	11.7685	0.0275957	11.7885	0.055761
101	RPL41B	NGL1	-0.0447992	0.00898697	11.7782	0.0357002	11.7335	0.0356443
102	RPL41B	NTG2	0.0277496	0.0570645	11.729	0.0687475	11.754	0.017268
103	RPL41B	PSK2	-0.100975	0.103712	11.6663	0.0784996	11.5864	0.0493117
104	RPL41B	GPM3	0.0955141	0.100727	11.6765	0.0735726	11.7816	0.0296979
105	RPL41B	GPD2	-0.122284	0.0536974	11.7056	0.0558826	11.5712	0.0357435
106	RPL41B	HST1	0.0440819	0.0700484	11.6978	0.11007	11.7221	0.0553972
107	RPL41B	IRA2	-0.0539321	0.119802	11.6678	0.10605	11.6414	0.0371682
109	RPL41B	YOL083W	0.0241364	0.0320025	11.6915	0.0416386	11.7063	0.0564659
110	RPL41B	APM1	0.01543	0.0033178	11.71	0.0275317	11.7297	0.0224747
111	RPL41B	CLN2	0.00142223	0.0593081	11.6903	0.0288054	11.6923	0.0573346
112	RPL41B	VIK1	0.150973	0.0604159	11.6636	0.0270339	11.7924	0.040794
113	RPL41B	ICY2	-0.299198	0.161757	11.6972	0.0479651	11.3787	0.126345
114	RPL41B	GYP5	0.0285763	0.070755	11.6762	0.0138941	11.7162	0.0775405
115	RPL41B	HSP82	0.100419	0.051678	11.6458	0.0336981	11.7535	0.0522844
116	RPL41B	SSO1	-0.0260055	0.0400135	11.6504	0.0680907	11.6109	0.0815866
117	RPL41B	FLC1	-0.000602769	0.0584449	11.6121	0.070458	11.6412	0.0335762
118	RPL41B	RPL1A	-0.0190429	0.0496772	11.6645	0.0463883	11.613	0.0387992
119	RPL41B	PCL8	0.165948	0.069914	11.6003	0.0395798	11.7641	0.0416884
120	RPL41B	YPL216W	-0.0332435	0.0530098	11.6704	0.0784666	11.6044	0.0541907
121	RPL41B	AFT2	0.04928	0.0170422	11.69	0.013362	11.7429	0.0261713
122	RPL41B	#N/A	0.00274063	0.0341872	11.6604	0.0347019	11.6762	0.0300013
123	RPL41B	YPL191C	-0.00937508	0.0273573	11.7	0.0196446	11.6857	0.0174373
124	RPL41B	GUP2	0.0248049	0.0397888	11.6536	0.034141	11.6821	0.0312244
126	RPL41B	PRM4	-0.188722	0.0183196	11.6324	0.0492448	11.4417	0.0361337
127	RPL41B	YPL141C	0.00773369	0.0544946	11.6447	0.0563834	11.674	0.0420773
128	RPL41B	MKK2	0.201884	0.0685192	11.6402	0.060579	11.8149	0.111123
129	RPL41B	UME1	-0.0499544	0.0243313	11.6685	0.0130986	11.608	0.0234243
130	RPL41B	ISU1	-0.000952542	0.032739	11.6548	0.0412264	11.6421	0.0186357
131	RPL41B	RDS2	-0.0185629	0.0396389	11.6787	0.0175849	11.6516	0.0355184
132	RPL41B	YPL113C	-0.0232723	0.0332466	11.6209	0.0528806	11.5923	0.045569
133	RPL41B	SSE1	0.0820856	0.0232304	11.6871	0.0215465	11.7887	0.0274917
134	RPL41B	YPL105C	0.0030244	0.0728841	11.6568	0.0279982	11.6388	0.0825893
135	RPL41B	EEB1	-0.00717437	0.0264765	11.6876	0.0273532	11.675	0.00253286
136	RPL41B	RPS6B	-0.0231946	0.027099	11.7095	0.0270043	11.6843	0.00570152
137	RPL41B	SMP1	0.0161513	0.035829	11.639	0.043101	11.676	0.0198116
138	RPL41B	YPC1	0.0486517	0.0365978	11.6578	0.0308711	11.7116	0.0393422
139	RPL41B	KTR4	0.0501494	0.0644645	11.6713	0.0418476	11.7043	0.0554384
140	RPL41B	DER1	-0.000363207	0.0175243	11.6327	0.041314	11.6101	0.0386246
141	RPL41B	KTR3	-0.0179194	0.0327362	11.6547	0.0406358	11.6369	0.00613081
142	RPL41B	ERV15	-0.0109468	0.0265983	11.6544	0.0398029	11.6392	0.0606101
143	RPL41B	SDS24	0.006433	0.0257975	11.6296	0.0380216	11.6412	0.0123735
144	RPL41B	PYC2	-0.0269021	0.0436806	11.6622	0.0144302	11.6297	0.0535881
145	RPL41B	YBR238C	-0.0192154	0.0218697	11.7131	0.0302399	11.6848	0.036445
146	RPL41B	YBR239C	0.00399783	0.0596535	11.6727	0.00951844	11.6761	0.0532825
147	RPL41B	YBR242W	0.0493273	0.0673205	11.636	0.0260226	11.6893	0.0450141
148	RPL41B	GPX2	0.0148365	0.0616228	11.6758	0.0462633	11.7035	0.0242225
149	RPL41B	REI1	0.0330411	0.0498334	11.6292	0.0578032	11.6512	0.050532
150	RPL41B	UBC5	0.0170226	0.0533524	11.6752	0.0740905	11.6867	0.102387
151	RPL41B	YDR066C	-0.0291809	0.0269484	11.6681	0.0809705	11.6522	0.0805627
152	RPL41B	SED1	-0.0340552	0.0389122	11.6543	0.0332544	11.6277	0.0177835
153	RPL41B	DNF2	-0.0369444	0.0264386	11.6493	0.0508248	11.6218	0.0301499
154	RPL41B	GRX3	-0.0319714	0.0342885	11.6783	0.0316924	11.6313	0.0203972
155	RPL41B	BMH2	-0.00488542	0.0553208	11.6186	0.0472128	11.6061	0.0339565
156	RPL41B	YDR107C	0.0132115	0.0164625	11.6707	0.0175305	11.6716	0.0192067
157	RPL41B	KIN1	-0.00246626	0.0523737	11.6908	0.0704716	11.6962	0.081776
158	RPL41B	YDR132C	-0.0221881	0.0319882	11.7173	0.00826878	11.6958	0.0350952
159	RPL41B	SWI5	-0.0468763	0.0294112	11.6899	0.0244728	11.6202	0.0415107
160	RPL41B	ATP22	0.265729	0.0178996	11.6876	0.067721	11.9446	0.0748725
161	RPL41B	SBE2	-0.00786772	0.0859032	11.7231	0.0647458	11.7058	0.094702
162	RPL41B	GGA1	0.0185654	0.0451303	11.7122	0.0612408	11.6911	0.0542636
163	RPL41B	RGA2	0.0744203	0.0066593	11.6551	0.0786823	11.7319	0.07474
164	RPL41B	EFT2	-0.000800744	0.0457159	11.6408	0.0227572	11.6406	0.0554227
165	RPL41B	SXM1	0.00161992	0.034132	11.6471	0.0421244	11.6616	0.0736377
166	RPL41B	HPT1	-0.362104	0.0551601	11.6852	0.0166926	11.3206	0.0544966
167	RPL41B	SIZ1	-0.241728	0.0412292	11.701	0.0298165	11.442	0.0637591
168	RPL41B	RPL12B	0.134435	0.13072	11.6429	0.0406555	11.7975	0.115943
169	RPL41B	CAD1	0.0200602	0.0187569	11.6525	0.0536219	11.6705	0.0644778
170	RPL41B	PPZ2	-0.00788146	0.0392903	11.6538	0.0366761	11.6678	0.0421071
171	RPL41B	CYC7	0.0705494	0.0435439	11.6014	0.0412409	11.6857	0.0171385
172	RPL41B	YEF1	0.00373527	0.027067	11.6188	0.0552255	11.6242	0.0330018
173	RPL41B	YEL047C	-0.0343597	0.0462487	11.6151	0.0461773	11.5698	0.0267534
174	RPL41B	RPL12A	-0.0168872	0.0642117	11.6241	0.0673931	11.632	0.0497332
175	RPL41B	AFG3	0.0634921	0.0462045	11.6044	0.0290544	11.6626	0.0130498
176	RPL41B	ACA1	0.020704	0.0394686	11.5957	0.052614	11.6372	0.0313227
177	RPL41B	CAJ1	-0.0352833	0.0325367	11.6029	0.0278622	11.5613	0.0196657
178	RPL41B	GIP2	-0.00392142	0.0362998	11.6156	0.0536002	11.6223	0.0464857
179	RPL41B	HMF1	0.0010502	0.0456741	11.6297	0.0424852	11.6462	0.0218481
180	RPL41B	PCL6	-0.0420772	0.0309802	11.6441	0.0462837	11.5955	0.0624351
182	RPL41B	HOR2	0.0576877	0.0861333	11.6444	0.0356827	11.7276	0.100807
183	RPL41B	YER067W	0.0128204	0.0440663	11.6424	0.0545003	11.665	0.027664
184	RPL41B	PTP3	0.0274554	0.0465606	11.6519	0.0390454	11.652	0.0451774
185	RPL41B	SER3	-0.0488342	0.0192922	11.6456	0.0645563	11.6187	0.0627402
186	RPL41B	PPT1	-0.0402076	0.0323287	11.6584	0.034615	11.6363	0.0584741
187	RPL41B	ASN2	0.00309327	0.0290106	11.6262	0.0156797	11.6232	0.0408068
188	RPL41B	YGR131W	0.0242988	0.0437235	11.6319	0.0392145	11.6215	0.0420119
189	RPL41B	LSB1	0.0141729	0.0180311	11.6237	0.0122118	11.6307	0.0163214
190	RPL41B	TPO2	-0.014638	0.0334054	11.6542	0.031422	11.6577	0.0586892
191	RPL41B	SKN1	-0.0096859	0.0258891	11.6596	0.0823525	11.6534	0.0741542
194	RPL41B	RPL24B	0.117245	0.0674853	11.7237	0.0699138	11.8283	0.051372
195	RPL41B	ATF2	0.0588835	0.112836	11.6824	0.129477	11.7197	0.064823
196	RPL41B	UBR1	-0.0238017	0.0120532	11.715	0.065178	11.686	0.0670853
197	RPL41B	TDH3	-0.0181447	0.0495363	11.6589	0.0406243	11.6575	0.0706525
198	RPL41B	SNG1	0.0138115	0.109403	11.6814	0.0732559	11.6867	0.057644
199	RPL41B	RPS0A	0.0500828	0.045168	11.6698	0.0454367	11.7024	0.040681
200	RPL41B	RPL8A	0.0767459	0.156872	11.5935	0.152376	11.6758	0.012099
201	RPL41B	APM2	-0.167913	0.0371934	11.6363	0.0677687	11.4542	0.048576
202	RPL41B	LAG1	0.00541325	0.0459904	11.6386	0.0824265	11.6411	0.0431548
203	RPL41B	DOG1	0.842424	0.244006	11.6466	0.0560655	12.4733	0.192787
205	RPL41B	AAP1	0.0142139	0.017634	11.6956	0.0644046	11.7034	0.0713485
206	RPL41B	CPR2	-0.0240697	0.0634308	11.6396	0.0327743	11.6492	0.0685607
207	RPL41B	GIC1	0.0906743	0.0525432	11.667	0.0289032	11.7628	0.0328492
208	RPL41B	SSF1	0.0871612	0.0274683	11.6812	0.0689124	11.7408	0.0694478
209	RPL41B	YHR080C	0.199943	0.0377025	11.7412	0.05637	11.9795	0.0539549
210	RPL41B	TRR2	0.00868593	0.0255033	11.6972	0.0493337	11.69	0.0498808
211	RPL41B	GGA2	-0.0375967	0.0343659	11.7194	0.0513052	11.6583	0.062914
212	RPL41B	DMA1	0.0581159	0.0829158	11.7489	0.0661975	11.8128	0.133551
213	RPL41B	TOM71	0.0602757	0.0294024	11.6116	0.073417	11.7176	0.058144
214	RPL41B	EPT1	-0.0870994	0.0236533	11.6397	0.0711379	11.5462	0.0547528
215	RPL41B	NSG1	-0.0472725	0.0160164	11.6634	0.0337653	11.6002	0.0363937
216	RPL41B	YCK1	-0.0215201	0.0703403	11.654	0.0132887	11.6194	0.0685104
217	RPL41B	YSP1	-0.00338927	0.0362602	11.6829	0.0400183	11.6732	0.0488774
219	RPL41B	#N/A	-0.0042406	0.0548823	11.6506	0.0557105	11.6983	0.0667964
220	RPL41B	PEX18	-0.00350652	0.0326939	11.7194	0.0307823	11.7171	0.0583325
221	RPL41B	YAP1801	0.0391219	0.0439049	11.7069	0.0722063	11.7499	0.0304169
222	RPL41B	SOL3	0.022088	0.0234415	11.6819	0.024796	11.7134	0.0240188
223	RPL41B	YHR177W	0.0867492	0.111379	11.7078	0.049881	11.7848	0.140452
224	RPL41B	GND1	0.0114157	0.0293525	11.7108	0.0146652	11.7192	0.0400141
225	RPL41B	YHR198C	-0.122666	0.0256009	11.6808	0.0366829	11.5581	0.0333664
226	RPL41B	YHR199C	-0.0493043	0.00983093	11.6997	0.0770962	11.6562	0.0647197
227	RPL41B	RPS4B	-0.00476376	0.116091	11.672	0.0539211	11.6699	0.120872
228	RPL41B	GBP2	-0.000389419	0.107524	11.6141	0.0608518	11.6262	0.0726325
229	RPL41B	KCC4	-0.855464	0.0366273	11.6634	0.0263525	10.8444	0.0420334
230	RPL41B	GFD2	-0.0774132	0.0404926	11.697	0.0204541	11.6129	0.0271605
231	RPL41B	SRO9	0.0218597	0.0625195	11.6704	0.0305823	11.7028	0.0370968
232	RPL41B	GLK1	-0.106915	0.0427829	11.7249	0.0203787	11.6146	0.0282195
233	RPL41B	APA1	0.0100885	0.0263155	11.6737	0.0156105	11.6746	0.0215043
234	RPL41B	LRE1	-0.0333983	0.0501148	11.717	0.0474878	11.6594	0.045204
235	RPL41B	CIT2	-0.0448257	0.0211284	11.6587	0.0149114	11.6127	0.0298081
236	RPL41B	MAK31	-0.0399181	0.0581838	11.6528	0.0159654	11.6065	0.0650982
237	RPL41B	HSP30	-0.0295712	0.027111	11.6416	0.0252911	11.6051	0.0264826
238	RPL41B	ACE2	-0.0422093	0.022753	11.6887	0.0142469	11.6535	0.0194067
239	RPL41B	YLR177W	-0.0404403	0.0253543	11.6664	0.0166119	11.6251	0.0125282
240	RPL41B	TFS1	-0.0591317	0.0558082	11.6528	0.0406204	11.5721	0.057149
241	RPL41B	YLR179C	-0.123735	0.0283505	11.6819	0.0489166	11.549	0.0728452
242	RPL41B	SAM1	0.0296022	0.0361191	11.6727	0.0161761	11.6885	0.0384013
243	RPL41B	SKG3	-0.0310329	0.0262934	11.6935	0.0257528	11.6593	0.0174444
244	RPL41B	CLB4	0.0309212	0.0396976	11.6993	0.0160342	11.7174	0.0512238
245	RPL41B	CRR1	0.298011	0.0627421	11.7407	0.0466861	12.0682	0.0843589
246	RPL41B	YLR225C	-0.0436285	0.0432881	11.7189	0.0172781	11.6871	0.0260534
247	RPL41B	LAC1	-0.0413256	0.050255	11.7044	0.045833	11.6612	0.0894465
248	RPL41B	YKL027W	0.0344239	0.0658343	11.6126	0.0674971	11.6498	0.0695737
249	RPL41B	PTM1	-0.00616933	0.0653216	11.7123	0.0209064	11.711	0.0535003
250	RPL41B	PHD1	-0.0815046	0.0379812	11.6784	0.0383723	11.6132	0.0496362
251	RPL41B	YKL050C	-0.167656	0.0127232	11.6695	0.022925	11.5003	0.00587938
252	RPL41B	MSN4	-0.0146174	0.0308374	11.6368	0.0314863	11.6192	0.0346916
253	RPL41B	NUP100	-0.0414927	0.0393449	11.7092	0.053424	11.6591	0.031466
254	RPL41B	SMY1	-0.0603308	0.0366312	11.6864	0.0108923	11.6344	0.0273042
255	RPL41B	YKL091C	-0.0134685	0.0301217	11.6769	0.0221015	11.642	0.0271111
256	RPL41B	CWP1	-0.338464	0.0938461	11.6261	0.0667114	11.2837	0.0370593
257	RPL41B	YKL121W	-0.0375105	0.0152797	11.7132	0.0489975	11.6819	0.0473393
258	RPL41B	YPK1	-0.0544085	0.0338465	11.7023	0.0110064	11.6563	0.0429679
259	RPL41B	PGM1	-0.0465221	0.0610805	11.6894	0.0378571	11.6664	0.0649014
260	RPL41B	RMA1	0.108451	0.0355454	11.6396	0.035057	11.7292	0.0434878
261	RPL41B	YKL133C	0.345217	0.0637569	11.6741	0.033792	12.0092	0.03602
262	RPL41B	APE2	-0.13711	0.0461108	11.6792	0.0201339	11.5403	0.0281367
263	RPL41B	YKL161C	-0.0229645	0.0682475	11.6846	0.0612948	11.6522	0.0481063
264	RPL41B	PIR3	-0.104192	0	11.6478	0	11.5469	0
265	RPL41B	YKL187C	-0.0209028	0.0366422	11.6147	0.0580332	11.5752	0.0773842
266	RPL41B	RPS25A	0.0937862	0.0558906	11.6131	0.0308983	11.6818	0.0524796
267	RPL41B	RPL26B	-0.0123598	0.053347	11.592	0.0218548	11.5557	0.0511813
268	RPL41B	BUD9	-0.0415388	0.0104774	11.6003	0.0358103	11.5569	0.0376995
269	RPL41B	YGR043C	-0.0213488	0.0668486	11.5981	0.0439781	11.5612	0.0808539
270	RPL41B	SCM4	0.143781	0.0817789	11.6148	0.0463378	11.7394	0.0501199
271	RPL41B	YGR052W	0.00391071	0.0209031	11.6056	0.0445983	11.5924	0.0521587
272	RPL41B	RSC1	-0.0947132	0.0396778	11.6456	0.0537241	11.5778	0.063947
273	RPL41B	YGR071C	0.000734878	0.036653	11.6168	0.0215514	11.6033	0.0282251
274	RPL41B	RPL11B	-0.0148171	0.0704815	11.5941	0.0739723	11.56	0.0234633
275	RPL41B	KTR1	-0.0302871	0.024588	11.6024	0.0320657	11.5591	0.0281014
276	RPL41B	RAS1	-0.114395	0.179907	11.6472	0.0987383	11.5653	0.120322
278	RPL41B	RGS2	-0.0213804	0.0450091	11.6332	0.0287572	11.623	0.0673533
279	RPL41B	INP53	-0.0479768	0.0531403	11.6108	0.028912	11.5478	0.0595621
280	RPL41B	RGA1	0.0621814	0.0487481	11.6298	0.0433221	11.7337	0.0670113
281	RPL41B	EFT1	-0.0411139	0.0676933	11.6291	0.0335104	11.5763	0.0666022
282	RPL41B	BAG7	0.000448783	0.0523509	11.566	0.101052	11.6035	0.0960735
283	RPL41B	NFI1	-0.0290165	0.0276958	11.6251	0.0485299	11.618	0.0543563
284	RPL41B	RPS28A	-0.0572039	0.0438207	11.6091	0.0382503	11.5493	0.0700226
285	RPL41B	LCB4	-0.0722612	0.0455269	11.6446	0.0567356	11.5422	0.0626504
286	RPL41B	DCS2	-0.0329886	0.0200652	11.6138	0.012787	11.576	0.0228561
287	RPL41B	PTP2	-0.0685076	0.0206945	11.656	0.0399138	11.5643	0.0488666
290	RPL41B	ODC2	-0.34258	0.15541	11.6441	0.082588	11.2167	0.0966677
291	RPL41B	ISU2	0.00737101	0.124556	11.6701	0.130669	11.6721	0.0193091
292	RPL41B	YOR227W	-0.015029	0.0339959	11.7359	0.061704	11.7176	0.0395837
293	RPL41B	WTM2	0.123357	0.0596246	11.716	0.0425389	11.797	0.0685848
294	RPL41B	MKK1	0.00147081	0.0662849	11.721	0.0562162	11.7158	0.0344077
295	RPL41B	KIN4	0.0444219	0.0544787	11.687	0.067295	11.6794	0.0710268
296	RPL41B	HES1	0.203305	0.224687	11.6007	0.157554	11.8041	0.0829241
297	RPL41B	FSH3	0.0304639	0.0819953	11.6976	0.0293516	11.7352	0.0500194
298	RPL41B	SWE1	0.046845	0.137559	11.6708	0.0789813	11.6936	0.07651
299	RPL41B	HAL5	-0.0574	0.0441886	11.7182	0.0660017	11.6546	0.0895346
301	RPL41B	FBP26	0.077981	0.0908304	11.6754	0.0432506	11.7598	0.120669
302	RPL41B	SNA3	-0.0213605	0.0527946	11.6854	0.0526617	11.6618	0.0338773
303	RPL41B	TIF2	-0.0320526	0.053012	11.6968	0.0100712	11.6653	0.0482782
304	RPL41B	MRS3	1.30546	0.0752743	11.636	0.0388347	12.9402	0.105947
305	RPL41B	PEX30	-0.0556292	0.00845285	11.7432	0.0109006	11.6871	0.0160441
306	RPL41B	TMA10	-0.0563346	0.0620109	11.6783	0.0257227	11.6202	0.0805794
307	RPL41B	NMA1	-0.11613	0.160858	11.7075	0.00362131	11.5859	0.160848
308	RPL41B	RPS25B	-0.0751191	0.0323795	11.7057	0.0362381	11.6448	0.00909247
309	RPL41B	RPL26A	-0.0941701	0.0503197	11.6831	0.046661	11.5876	0.0431333
310	RPL41B	YLR345W	-0.0206285	0.017703	11.7357	0.0205773	11.7181	0.00134599
311	RPL41B	37226	0.00723211	0.0428718	11.6683	0.0104621	11.6857	0.036115
312	RPL41B	ORM2	-0.104306	0.0514175	11.6801	0.0303456	11.5904	0.0595205
313	RPL41B	BUD8	0.0249576	0.0440545	11.6589	0.05044	11.698	0.0591917
314	RPL41B	TAL1	-0.0447666	0.00499385	11.6635	0.0337202	11.6233	0.026175
315	RPL41B	YLR356W	0.0450662	0.0479547	11.6889	0.0606744	11.7371	0.0964709
316	RPL41B	#N/A	0.12461	0.0907835	11.7231	0.0423576	11.8213	0.0733462
317	RPL41B	VID22	-0.0178479	0.0174922	11.7165	0.0232934	11.7042	0.0309429
319	RPL41B	PSY3	-0.0882008	0.0506737	11.7213	0.0384288	11.6049	0.0388471
320	RPL41B	REH1	-0.0792116	0.0528625	11.6954	0.0523334	11.6051	0.092623
321	RPL41B	RPS29A	-0.0630158	0.0389007	11.6968	0.0523622	11.6425	0.014782
322	RPL41B	YLR413W	-0.170569	0.173816	11.708	0.0940315	11.5778	0.103469
323	RPL41B	FAR10	-0.00828955	0.0786787	11.6186	0.0471829	11.5981	0.110224
324	RPL41B	GSY2	-0.0471859	0.0557704	11.6871	0.0543152	11.605	0.0507189
325	RPL41B	LCB5	0.474677	0.062519	11.6721	0.0326325	12.1516	0.0699382
326	RPL41B	RPS28B	-0.0448388	0.0464519	11.6809	0.130136	11.6342	0.127245
327	RPL41B	DCS1	-0.0151798	0.0545106	11.6969	0.045143	11.708	0.0679712
328	RPL41B	CTH1	-0.0340949	0.0654915	11.7227	0.03138	11.6608	0.0532984
329	RPL41B	YDR222W	-0.00301726	0.0357782	11.6793	0.0260807	11.6523	0.0263589
330	RPL41B	MDS3	0.107744	0.0502874	11.7145	0.0094754	11.8143	0.0585509
331	RPL41B	SIP2	-0.0163134	0.00885749	11.6735	0.0340866	11.6507	0.0341683
332	RPL41B	YPT32	0.662964	0.0451957	11.6339	0.0373228	12.2847	0.044589
333	RPL41B	KIP3	-0.0470888	0.0385151	11.6096	0.0366157	11.5751	0.0210687
334	RPL41B	SDT1	-0.0955518	0.0417599	11.6496	0.0250804	11.5619	0.0472719
335	RPL41B	SHE10	-0.0739532	0.0530463	11.6535	0.0178279	11.5904	0.0444577
336	RPL41B	SAP4	-0.229928	0.0817181	11.6953	0.00553554	11.4655	0.0821978
337	RPL41B	ZIP2	-0.351161	0	11.6931	0	11.3381	0
338	RPL41B	HXK2	-0.0661213	0.0325855	11.6997	0.0372736	11.6424	0.0218006
339	RPL41B	PEX31	-0.0518734	0.0242748	11.683	0.0288825	11.6464	0.0185765
340	RPL41B	STF2	-0.0496847	0.0180909	11.7087	0.0172476	11.6554	0.0332182
341	RPL41B	NMA2	-0.0924247	0.0173514	11.7225	0.0379846	11.6287	0.0246847
342	RPL41B	RPS6A	-0.127871	0.1178	11.7221	0.021609	11.5938	0.1315
343	RPL41B	RPS9A	-0.0384563	0.0555082	11.6843	0.03522	11.6571	0.0459133
344	RPL41B	RPL21B	-0.0564148	0.0405636	11.6534	0.0477228	11.5966	0.00664884
345	RPL41B	YPL077C	0.00403062	0.0229183	11.6993	0.0224914	11.7019	0.0248833
346	RPL41B	LPE10	-0.0547694	0.0284262	11.65	0.0737796	11.5965	0.0394755
347	RPL41B	SUR1	-0.246485	0.0907546	11.6825	0.0243486	11.433	0.0733682
348	RPL41B	DIG1	-0.0632923	0.0523652	11.65	0.0301894	11.6081	0.0511434
349	RPL41B	EGD1	-0.0860343	0.0600971	11.6738	0.0352	11.606	0.0419133
350	RPL41B	SVL3	-0.0605449	0.0697999	11.6915	0.0303981	11.6086	0.0726885
351	RPL41B	SKS1	-0.0849619	0.0345987	11.7041	0.0362384	11.5986	0.04005
352	RPL41B	VTC3	-0.0615215	0.084462	11.7321	0.0318497	11.6674	0.0604891
353	RPL41B	CIT3	-0.0939279	0.0337814	11.771	0.0244788	11.6559	0.0188264
354	RPL41B	DBF20	0.0207065	0	11.7177	0	11.7438	0
355	RPL41B	ASN1	-0.0968348	0.0664666	11.6859	0.0229795	11.5499	0.0622564
356	RPL41B	PIN3	0.0109107	0.0364532	11.6617	0.0315395	11.678	0.0535485
358	RPL41B	YPR158W	-0.0677849	0.0208111	11.6625	0.0367894	11.5892	0.0389677
359	RPL41B	YPR174C	-0.0555348	0.0276118	11.6389	0.0343524	11.5803	0.0634401
360	RPL41B	HPA2	-0.0174702	0.0429913	11.6015	0.0407737	11.5998	0.0538756
361	RPL41B	KIN82	-0.0492759	0.0506846	11.5689	0.0251697	11.5183	0.0788941
362	RPL41B	CDC50	-0.042729	0.116194	11.6019	0.0436104	11.5296	0.109054
363	RPL41B	STF1	-0.0270157	0.0769348	11.5778	0.0514239	11.5589	0.0754113
364	RPL41B	UBP5	-0.0491444	0.0526179	11.6064	0.036905	11.5898	0.0392357
365	RPL41B	RPL22B	-0.0623108	0.0382865	11.6146	0.0291759	11.5631	0.0126702
366	RPL41B	SAP155	-0.0113932	0.0711054	11.5487	0.0651385	11.5592	0.0261415
367	RPL41B	CNN1	-0.0472302	0.0469884	11.5504	0.0595559	11.5166	0.0204638
368	RPL41B	HXK1	-0.0877886	0.0576001	11.6158	0.0385013	11.5203	0.047666
369	RPL41B	TOS2	-0.043126	0.0591792	11.5974	0.0161831	11.552	0.0555571
370	RPL41B	BNS1	-0.0218032	0.081032	11.5832	0.0827352	11.488	0.0703582
371	RPL41B	YAP1802	-0.0304042	0.0267015	11.6194	0.0161138	11.5859	0.0159197
372	RPL41B	YGR243W	-0.144351	0.103886	11.6898	0.064922	11.5453	0.0462767
374	RPL41B	PDR3	-0.0707985	0.0197645	11.6446	0.0245055	11.5892	0.0255347
375	RPL41B	ALK2	-0.124132	0.138749	11.6452	0.0527358	11.5051	0.11066
376	RPL41B	URA7	-0.0996395	0.13437	11.6164	0.0298757	11.4995	0.141839
377	RPL41B	SAS3	-0.0660623	0.0499136	11.5929	0.0575409	11.5444	0.0254808
378	RPL41B	YBL054W	-0.0716798	0.0196274	11.6033	0.0191525	11.5228	0.0377427
379	RPL41B	PTC3	-0.04831	0.0585586	11.616	0.0118461	11.5678	0.0504135
380	RPL41B	UBP13	-0.0530516	0.0335243	11.6098	0.0249119	11.5532	0.0535011
381	RPL41B	PRS4	-0.108552	0.0368677	11.6219	0.0156197	11.5101	0.0282234
382	RPL41B	RPS8A	-0.047774	0.0613712	11.617	0.0765954	11.5235	0.0772045
383	RPL41B	SSA3	0.0336779	0.0951282	11.6393	0.0816934	11.6492	0.0656286
386	RPL41B	NUP170	-0.18146	0.0508571	11.62	0.172857	11.4239	0.14462
387	RPL41B	BOI1	-0.11613	0.0323982	11.6786	0.148183	11.5447	0.153505
388	RPL41B	RPL23A	0.00941779	0.0962378	11.573	0.110839	11.5759	0.19629
389	RPL41B	ERP6	-0.0589682	0.0642611	11.6373	0.0982179	11.6	0.138558
390	RPL41B	PDR1	-0.107835	0.0233106	11.713	0.03302	11.6238	0.0410429
391	RPL41B	RPL24A	-0.104842	0.138187	11.7317	0.0775644	11.6239	0.0585188
392	RPL41B	TIF4632	0.133911	0.131503	11.73	0.0496891	11.8606	0.0900777
393	RPL41B	SDS23	-0.032745	0.0742479	11.7016	0.0490518	11.6334	0.0505128
394	RPL41B	PYC1	-0.136261	0.0456665	11.6691	0.0332556	11.5191	0.0649051
395	RPL41B	AFT1	-0.0747498	0.172809	11.662	0.041911	11.6141	0.167926
397	RPL41B	YGL081W	-0.172828	0.0294392	11.7109	0.0446641	11.5411	0.0705519
398	RPL41B	YGL082W	-0.0462004	0.0307365	11.6811	0.0378347	11.6532	0.0537157
399	RPL41B	TOS8	-0.111239	0.0138336	11.7236	0.0416713	11.6091	0.0452766
400	RPL41B	PDR16	-0.215624	0.0270769	11.7216	0.0334835	11.5159	0.0327537
401	RPL41B	WHI3	-0.116092	0.0472682	11.6819	0.0154563	11.5727	0.0621774
402	RPL41B	YNL194C	-0.0861345	0.00557768	11.6841	0.0284281	11.601	0.0334625
403	RPL41B	YNL176C	-0.0981384	0.0254636	11.6826	0.0292365	11.5746	0.0214279
404	RPL41B	MDG1	-0.0832012	0.0280177	11.6528	0.0278054	11.5929	0.0356741
405	RPL41B	YNL157W	-0.0796442	0.0196194	11.6209	0.0397164	11.5605	0.0405844
406	RPL41B	NSG2	-0.012572	0.0282067	11.6258	0.0197047	11.605	0.021169
407	RPL41B	YCK2	-0.0878162	0.0543244	11.6988	0.0810568	11.6242	0.0839765
408	RPL41B	PTK1	0.0330152	0.0855279	11.7006	0.0482078	11.7584	0.051506
409	RPL41B	TRP3	-0.0729406	0.0118829	11.6677	0.0302965	11.5874	0.0259394
410	RPL41B	MCH2	0.258398	0.32173	11.3939	0.343787	11.6432	0.0748916
411	RPL41B	YKR018C	-0.117745	0	11.6822	0	11.5678	0
412	RPL41B	ALY1	-0.0748926	0.0258559	11.6749	0.030658	11.5998	0.0162111
413	RPL41B	#N/A	-0.120895	0.0300094	11.7031	0.0590995	11.5643	0.0750513
414	RPL41B	MRS4	-0.0860431	0.0584639	11.6894	0.0136543	11.597	0.0699599
416	RPL41B	TIF1	0.023682	0.150767	11.7171	0.0408209	11.759	0.118092
417	RPL41B	UTP30	-0.188959	0.0275499	11.6906	0.0149064	11.497	0.0307183
418	RPL41B	VHS1	-0.0987476	0.0151907	11.6469	0.0353245	11.5401	0.0350465
419	RPL41B	PAM1	-0.0674243	0.101686	11.6608	0.0217553	11.6099	0.098181
420	RPL41B	BTT1	-0.240276	0.0181626	11.6805	0.0555735	11.4348	0.0501625
421	RPL41B	YAP6	0.0698251	0.0537708	11.6741	0.0381072	11.7503	0.073581
423	RPL41B	AKR1	-0.0787745	0.0406949	11.7041	0.0129996	11.6155	0.0517467
424	RPL41B	GLO2	-0.107022	0.0129725	11.6638	0.0255266	11.5636	0.0157422
425	RPL41B	DON1	-0.0445849	0.0588497	11.6647	0.0573029	11.6294	0.0177348
426	RPL41B	PMP3	-0.0575149	0.0397187	11.6849	0.0229376	11.6372	0.0526831
427	RPL41B	CPR5	-0.0875847	0.0133119	11.7063	0.0177195	11.6203	0.020815
428	RPL41B	GIC2	-0.0157422	0.0268081	11.6665	0.00904292	11.6481	0.0284408
429	RPL41B	SSF2	-0.106896	0.0874448	11.6594	0.0261958	11.5509	0.0721598
430	RPL41B	RAD34	2.37488	0.0950619	11.6789	0.0254994	14.0672	0.0838676
431	RPL41B	YDR319C	-0.0834391	0.0424887	11.6912	0.0155327	11.6051	0.0599772
432	RPL41B	YIL029C	-0.134071	0.0155169	11.704	0.0343856	11.5765	0.0416779
433	RPL41B	PIG2	-0.13765	0.0221846	11.7323	0.0276962	11.5801	0.0214814
434	RPL41B	PCL7	-0.278027	0.0696808	11.7061	0.0398616	11.448	0.052001
435	RPL41B	RHR2	-0.00778184	0.0268839	11.7154	0.0223875	11.6889	0.0382912
436	RPL41B	YIL057C	-0.102468	0.0816231	11.6558	0.0365835	11.5737	0.0695688
437	RPL41B	PRK1	-0.0940626	0.0677351	11.6689	0.0160441	11.5591	0.074737
438	RPL41B	YIA6	-0.110885	0.0208702	11.6825	0.0240601	11.5583	0.0325262
439	RPL41B	NOT3	-0.109385	0.0284918	11.6854	0.0346144	11.5943	0.0229738
440	RPL41B	SER33	-0.0103356	0.00692016	11.6696	0.0242428	11.6614	0.0207863
441	RPL41B	HXT10	-0.134056	0.0473303	11.6609	0.0187592	11.5286	0.0596501
442	RPL41B	EMP47	0.141021	0.364521	11.3873	0.39724	11.4916	0.0676575
443	RPL41B	CMK1	-0.129542	0.0595072	11.6722	0.0290211	11.5536	0.0486046
444	RPL41B	GSY1	-0.108296	0.0427942	11.6889	0.0443309	11.5617	0.0187364
445	RPL41B	PES4	-0.179619	0.0225118	11.6992	0.0424012	11.5196	0.0237557
446	RPL41B	GND2	0.0060291	0.0234269	11.6769	0.0391284	11.6986	0.0419252
447	RPL41B	YGR283C	-0.0878069	0.0412171	11.6937	0.0654576	11.5908	0.0420056
448	RPL41B	MGA2	-0.15087	0.0352324	11.6997	0.0466298	11.5336	0.0436586
449	RPL41B	YIR035C	-0.15924	0.0530577	11.7249	0.0169459	11.5588	0.0749564
450	RPL41B	YIR036C	-0.140871	0.0257859	11.7088	0.0184859	11.5793	0.0454131
451	RPL41B	HYR1	-0.0902046	0.0841543	11.6807	0.0155623	11.6061	0.0890285
452	RPL41B	YKR075C	-0.094314	0.0369161	11.6661	0.0195067	11.5581	0.0290056
453	RPL41B	YKR078W	-0.110957	0.0693441	11.6248	0.0442208	11.5481	0.0657744
454	RPL41B	VPS20	-0.0857701	0.0337429	11.6507	0.0278236	11.5775	0.0393591
455	RPL41B	YTA12	-0.10876	0.0412004	11.6453	0.0218336	11.53	0.0605384
456	RPL41B	HAL9	-0.11884	0.0503321	11.6849	0.0533549	11.5955	0.04837
457	RPL41B	ITR2	-0.117399	0.0162571	11.6664	0.026062	11.5385	0.0166493
458	RPL41B	MSB4	0.299333	0.202106	11.6441	0.0624714	11.9662	0.176744
459	RPL41B	SKM1	-0.135645	0.0285629	11.6154	0.0514354	11.4662	0.0267618
460	RPL41B	PAP2	-0.121184	0.0675731	11.6495	0.0410492	11.5251	0.0540298
461	RPL41B	MSN1	-0.130507	0.038544	11.636	0.0181797	11.5167	0.0357269
462	RPL41B	RPS19A	-0.0885378	0.0531174	11.6127	0.0560587	11.5277	0.0148848
463	RPL41B	YER064C	-0.120612	0.0327354	11.634	0.0350069	11.5073	0.0265881
464	RPL41B	DOT6	0.301627	0	11.6131	0	11.9172	0
465	RPL41B	YER093C-A	-0.0495786	0.0301691	11.6195	0.00364227	11.5637	0.0272638
466	RPL41B	SHC1	-0.0422052	0.125624	11.6177	0.0303593	11.5883	0.10346
467	RPL41B	UBP9	-0.0700993	0.0745649	11.6937	0.0448183	11.5871	0.0905296
468	RPL41B	YSC84	-0.139318	0.0302088	11.6339	0.0143371	11.4926	0.0486506
470	RPL41B	YHR162W	-0.0674763	0.0506068	11.6379	0.0334014	11.5634	0.0757197
471	RPL41B	YLR031W	-0.188512	0.036199	11.6518	0.00568698	11.473	0.0290437
472	RPL41B	YMR181C	0.360479	0.0610724	11.6513	0.0180919	12.0192	0.0418673
473	RPL41B	URA10	-0.0683609	0.0222204	11.6361	0.0176933	11.5751	0.0142794
474	RPL41B	YMR279C	-0.124566	0.0205455	11.6486	0.0105011	11.5286	0.0295525
475	RPL41B	CMK2	-0.0995619	0.0506631	11.6584	0.0197152	11.5602	0.0256661
476	RPL41B	FAA1	-0.150879	0.017797	11.6354	0.0310668	11.488	0.0229966
477	RPL41B	FPR3	-0.143695	0.019608	11.6341	0.00662942	11.4957	0.00964448
478	RPL41B	TSL1	-0.124116	0.0104014	11.6363	0.0127503	11.5062	0.0230934
479	RPL41B	CUE4	-0.0139746	0.0445713	11.6175	0.0575413	11.572	0.0433338
482	RPL41B	URA5	-0.159059	0.1001	11.7042	0.0511196	11.5452	0.0684717
483	RPL41B	ZDS2	-0.115172	0.0494215	11.693	0.0584232	11.5582	0.0339214
484	RPL41B	NGL3	-0.0770738	0.0348546	11.664	0.0173241	11.5868	0.0418528
485	RPL41B	TUB3	-0.123103	0.0339919	11.7025	0.0830984	11.5872	0.0689416
486	RPL41B	PGM2	-0.0381137	0.0704099	11.7264	0.0148622	11.6915	0.090682
487	RPL41B	ADE17	-0.165413	0.0224602	11.6904	0.021592	11.5286	0.0113321
488	RPL41B	SUT2	-0.0811889	0.0635812	11.6991	0.019742	11.6104	0.0714509
489	RPL41B	CSR2	-0.102315	0.0517056	11.6919	0.00928047	11.5796	0.0562592
490	RPL41B	PUF2	-0.572246	0.0236358	11.6663	0.0672997	11.0811	0.0477702
491	RPL41B	TKL1	0.631062	0.0797173	11.6703	0.0575225	12.3006	0.126382
493	RPL41B	YPR084W	-0.193195	0.0648926	11.706	0.00718091	11.5095	0.053437
494	RPL41B	NCA3	0.110571	0.0314869	11.6878	0.0214455	11.8102	0.0519538
495	RPL41B	MDV1	-0.0641235	0.144891	11.7036	0.0275218	11.6354	0.156544
496	RPL41B	CHS6	0.127153	0.0328133	11.6834	0.0342604	11.7951	0.0640474
497	RPL41B	ALY2	-0.108529	0.0220552	11.6816	0.0793136	11.5772	0.081557
498	RPL41B	IML2	-0.0716909	0.105531	11.6612	0.0379913	11.6065	0.11509
499	RPL41B	DLS1	-0.521783	0.133306	11.6665	0.0315888	11.159	0.148761
500	RPL41B	UBX6	-0.00723237	0.0638575	11.6708	0.0615808	11.7158	0.0622713
501	RPL41B	YPT31	-0.183264	0.0560297	11.6242	0.0935278	11.4903	0.0812653
502	RPL41B	BUB1	-0.0677321	0.0494482	11.6183	0.0286064	11.5484	0.0651427
503	RPL41B	YHR003C	-0.76017	0.0279768	11.6603	0.0303433	10.8976	0.0279855
504	RPL41B	STP2	-0.0968086	0.17683	11.641	0.0413656	11.5807	0.167734
505	RPL41B	YHR009C	0.382948	0.285171	11.6517	0.0142331	12.0452	0.272507
506	RPL41B	URA8	0.217589	0.30077	11.3414	0.343198	11.5573	0.048534
507	RPL41B	TGL4	-0.13566	0.0314426	11.7192	0.0123728	11.5761	0.0326623
508	RPL41B	SRL3	-0.138271	0.0843188	11.6559	0.0343172	11.5217	0.0939583
509	RPL41B	UBP11	-0.0519159	0.0431751	11.6832	0.0115544	11.6244	0.0414184
510	RPL41B	#N/A	-0.063771	0.0522282	11.6781	0.0229545	11.6124	0.0760908
512	RPL41B	CNA1	-0.0921683	0.0204749	11.7031	0.0370272	11.6134	0.0591044
513	RPL41B	YLR437C	0.185532	0.0286307	11.6866	0.0507251	11.8914	0.055244
514	RPL41B	RPS1A	-0.143525	0.0148221	11.6613	0.0631583	11.5125	0.0793706
515	RPL41B	FPR4	-0.0660378	0.0727337	11.6887	0.0346251	11.6051	0.0665587
516	RPL41B	HMG2	-0.102666	0.0340958	11.6719	0.0475387	11.5673	0.0283017
517	RPL41B	SST2	-0.017161	0.129585	11.6325	0.0247802	11.609	0.141619
518	RPL41B	RIF2	-0.0840605	0.0664048	11.656	0.0238063	11.5656	0.0527579
519	RPL41B	YLR456W	-0.116638	0.0317024	11.6991	0.0521228	11.5534	0.061007
520	RPL41B	JSN1	-0.151109	0.0335138	11.6799	0.0336192	11.5104	0.0479861
521	RPL41B	XPT1	-0.134873	0.0903043	11.6824	0.0396587	11.5511	0.0735464
522	RPL41B	RPS4A	-0.0917504	0.0529556	11.6836	0.0462291	11.5248	0.0465835
523	RPL41B	HOT1	-0.126254	0.0233626	11.7026	0.0486495	11.5722	0.0634132
524	RPL41B	ARF1	-0.0616326	0.055507	11.6683	0.0495596	11.6099	0.0858155
525	RPL41B	YDL211C	-0.537412	0.0864551	11.7087	0.0494087	11.1191	0.0673316
526	RPL41B	YDL218W	-0.124612	0.0981274	11.6665	0.0570963	11.5855	0.0741123
527	RPL41B	FMP45	-0.0647796	0.265165	11.6984	0.0145484	11.6408	0.264693
528	RPL41B	WHI4	-0.123488	0.066793	11.673	0.0317959	11.5353	0.0852904
529	RPL41B	SSB1	-0.07436	0.0898329	11.6502	0.0341519	11.5617	0.0989792
530	RPL41B	ADY3	-0.167323	0.0907752	11.6595	0.0245662	11.4936	0.0743866
531	RPL41B	NTH1	-0.153266	0.0400855	11.7027	0.0118847	11.538	0.0356445
532	RPL41B	RCR2	-0.0870149	0.0340749	11.6738	0.0430016	11.5875	0.0188699
533	RPL41B	YDR018C	0.0924877	0.0826941	11.641	0.0355467	11.7307	0.104915
534	RPL41B	RPS11A	-0.0765309	0.0579727	11.6829	0.0333137	11.6117	0.0389066
535	RPL41B	YDR026C	-0.229998	0.0579532	11.6802	0.0376285	11.4627	0.0352256
536	RPL41B	UBX7	-0.139586	0.0340605	11.7194	0.019411	11.5968	0.0419979
537	RPL41B	DPB3	-0.105188	0.0246248	11.6761	0.0569158	11.5842	0.0396926
538	RPL41B	YBR284W	0.15234	0.38458	11.3753	0.393112	11.5579	0.0640643
539	RPL41B	RPS14A	-0.0464352	0.0327279	11.677	0.0439921	11.6599	0.0391392
540	RPL41B	SOL2	-0.0827679	0.0633259	11.6702	0.0234411	11.5939	0.0619558
541	RPL41B	TDH2	1.44841	0.123042	11.6627	0.0591721	13.0768	0.132736
542	RPL41B	GEA1	-0.0998744	0.0394777	11.6502	0.0266886	11.5496	0.0402997
543	RPL41B	CYC1	0.176157	0.0514946	11.6767	0.0463396	11.8176	0.0709337
544	RPL41B	OSM1	-0.115993	0.0344674	11.6796	0.0508833	11.5473	0.0275441
545	RPL41B	LYS21	-0.185881	0.00798368	11.705	0.00741848	11.5123	0.0202312
546	RPL41B	PPH21	-0.167288	0.0384401	11.7038	0.030436	11.5131	0.0467764
547	RPL41B	ARF2	-0.0875683	0.0366593	11.6833	0.00260294	11.5962	0.0376792
548	RPL41B	CLB3	-0.210272	0.0644331	11.6677	0.02015	11.4606	0.0553708
549	RPL41B	INH1	-0.0472954	0.0301332	11.6486	0.0663183	11.6159	0.0422103
551	RPL41B	PPH22	-0.0870858	0.0264965	11.6759	0.0444287	11.5804	0.0209002
552	RPL41B	HRB1	-0.174503	0.0538893	11.7096	0.0208729	11.5376	0.0333717
554	RPL41B	ARK1	-0.115176	0.0416424	11.6308	0.0329578	11.5298	0.0480535
555	RPL41B	SFB2	-0.0836928	0.0613898	11.6422	0.0349163	11.5544	0.0686221
556	RPL41B	ARE2	-0.096198	0.0177328	11.6338	0.0529532	11.5311	0.0563249
557	RPL41B	BUD17	-0.206701	0.0529049	11.6342	0.0523284	11.4484	0.0776169
558	RPL41B	SOL1	-0.107455	0.0630357	11.6286	0.085699	11.5036	0.0312316
559	RPL41B	YNR048W	0.312882	0.170322	11.642	0.0391376	11.943	0.151852
560	RPL41B	SRO77	-0.0719547	0.0437333	11.63	0.0935851	11.5511	0.0470864
561	RPL41B	NTH2	-0.0969096	0.0588879	11.6654	0.0231623	11.5794	0.0455552
562	RPL41B	RCR1	-0.13883	0.011828	11.6391	0.0287901	11.4917	0.0270274
563	RPL41B	YBR016W	-0.125188	0.027794	11.679	0.0209423	11.5566	0.0237561
564	RPL41B	GAL1	-0.128863	0.0441825	11.6689	0.0231638	11.5124	0.0383036
566	RPL41B	SCO2	-0.137231	0.0341335	11.6424	0.0387747	11.5065	0.077158
567	RPL41B	RPL4A	-0.146606	0.0117158	11.6338	0.0219639	11.4875	0.0173561
568	RPL41B	RPS11B	-0.244322	0.0538261	11.6441	0.016479	11.3972	0.0322812
569	RPL41B	YRO2	0.380054	0.0462187	11.6556	0.0419542	12.0301	0.0321838
570	RPL41B	MFA2	-0.0879462	0.016097	11.6318	0.0370059	11.5503	0.040794
571	RPL41B	YNL144C	0.0941569	0.075449	11.6545	0.0367553	11.7836	0.0696329
572	RPL41B	DMA2	1.77282	0.120975	11.648	0.0206316	13.4209	0.114264
573	RPL41B	YNL108C	-0.120275	0.0232329	11.638	0.0471946	11.4962	0.0408338
574	RPL41B	AVT4	-0.0835043	0.0209234	11.6488	0.0308597	11.5731	0.0438905
575	RPL41B	RAS2	-0.0483858	0.0609421	11.6291	0.0118928	11.5686	0.0499773
578	RPL41B	RPL16B	0.0601102	0.0459059	11.6779	0.0314388	11.7043	0.0519967
579	RPL41B	SDP1	0.047833	0.0586204	11.6737	0.0738352	11.703	0.0303385
580	RPL41B	POR2	0.0341783	0.0750825	11.6908	0.0275289	11.7208	0.0439886
581	RPL41B	QDR1	-0.016498	0.0520999	11.7049	0.0179411	11.7051	0.0585188
582	RPL41B	SIM1	0.028151	0.0620021	11.7263	0.0109432	11.7477	0.0605406
583	RPL41B	VHS2	0.127845	0.0810833	11.6931	0.0228319	11.8196	0.0941833
584	RPL41B	MLP2	0.00453715	0.0330994	11.686	0.0156175	11.6906	0.0419565
585	RPL41B	IOC3	-0.0331483	0.0232031	11.7226	0.0142568	11.6782	0.0292346
586	RPL41B	OCA2	0.060068	0.100603	11.6803	0.0530822	11.7378	0.0436087
587	RPL41B	SUN4	-0.0617296	0.0949093	11.703	0.105341	11.6254	0.0320368
589	RPL41B	RPL9B	-0.0316098	0.0955819	11.7125	0.0255351	11.6761	0.111278
590	RPL41B	FKH2	-0.0614644	0.0199867	11.7131	0.0455619	11.6703	0.0360667
591	RPL41B	MLF3	0.0489247	0.0516487	11.6956	0.0532637	11.7503	0.0684291
592	RPL41B	TPM1	0.0198138	0.0406945	11.6855	0.0102173	11.7147	0.0327398
593	RPL41B	TCB2	-0.0188891	0.0290262	11.6638	0.0398634	11.6432	0.0631244
594	RPL41B	YNL095C	-0.0315741	0.0442706	11.7014	0.0249574	11.6711	0.0615076
595	RPL41B	OCA1	-0.0200493	0.025457	11.7046	0.051334	11.7034	0.055321
596	RPL41B	INP52	0.0827258	0.041394	11.6799	0.00512994	11.7656	0.0405296
597	RPL41B	TOM70	-0.0553374	0.036293	11.6564	0.0271725	11.6139	0.0339649
598	RPL41B	CPT1	-0.0213816	0.0527055	11.6608	0.0569292	11.6826	0.0709358
599	RPL41B	RPS9B	-0.0260677	0.0558353	11.684	0.0848806	11.6494	0.0421448
600	RPL41B	ORM1	-0.0341753	0.0490844	11.6947	0.0472808	11.6587	0.0977356
601	RPL41B	DBF2	-0.0166367	0.0417142	11.7414	0.0450179	11.7092	0.045417
602	RPL41B	KEL2	-0.102386	0.0246584	11.6684	0.0564496	11.581	0.0538053
603	RPL41B	SOL4	-0.0088863	0.0693854	11.6496	0.0784711	11.6874	0.0978428
604	RPL41B	RPL17B	0.0829053	0	11.6271	0	11.7129	0
605	RPL41B	CWP2	0.099431	0.0456944	11.705	0.0251458	11.7848	0.0531555
606	RPL41B	FRE2	0.00930884	0.0472958	11.6564	0.0286729	11.6767	0.047594
607	RPL41B	#N/A	-0.00916748	0.0766621	11.7226	0.0197864	11.7119	0.0879482
608	RPL41B	TOF2	-0.0186423	0.0250484	11.6684	0.0171157	11.6567	0.030331
609	RPL41B	BCH2	0.00672034	0.0222168	11.7048	0.024434	11.6945	0.0254276
610	RPL41B	DAL80	0.0200849	0.030386	11.6372	0.0172481	11.6583	0.0138619
611	RPL41B	CAF4	0.0352072	0.0226416	11.6713	0.016806	11.699	0.0294063
612	RPL41B	ASI1	-0.0663568	0.0232639	11.6769	0.0424503	11.6087	0.0663593
613	RPL41B	TBS1	-0.0992778	0.012006	11.6932	0.0311696	11.5992	0.022399
614	RPL41B	SSE2	-0.017788	0.0509761	11.7026	0.0527048	11.7042	0.0202623
615	RPL41B	YBR270C	0.0338554	0.0423992	11.6359	0.0236584	11.6547	0.0259459
616	RPL41B	ARE1	-0.0090241	0.0206569	11.6666	0.0409333	11.6546	0.0190282
617	RPL41B	TAH1	0.0258647	0.0194416	11.6266	0.0181487	11.6533	0.0274299
618	RPL41B	SED4	0.0962858	0.0537127	11.6918	0.0239534	11.7878	0.0275646
619	RPL41B	SSK22	0.0112769	0.0374042	11.6674	0.0111677	11.6796	0.0305484
620	RPL41B	FIG2	-0.00623856	0.0346329	11.6779	0.0111836	11.6718	0.0309633
621	RPL41B	RPL21A	-0.00928714	0.0613861	11.6573	0.0216146	11.6646	0.0463149
622	RPL41B	GRX1	0.0122413	0.0418314	11.6378	0.0195807	11.644	0.0574034
623	RPL41B	APT1	0.113593	0.0127442	11.626	0.0524073	11.7369	0.0452185
624	RPL41B	YOX1	-0.042634	0.0224166	11.6363	0.0553659	11.5991	0.0579948
625	RPL41B	PRM6	-0.183889	0.0452142	11.7029	0.0230825	11.5391	0.0459334
626	RPL41B	HMG1	-0.236165	0.0215814	11.6748	0.0274209	11.4364	0.00466264
627	RPL41B	MMT2	-0.00562176	0.0288988	11.6335	0.02384	11.6294	0.0162885
628	RPL41B	YHR132W-A	-0.0277348	0.0379384	11.6463	0.0368323	11.6531	0.0425985
629	RPL41B	VPH1	-0.025133	0.0505203	11.6551	0.0244512	11.6301	0.0363579
630	RPL41B	TPO4	-0.430806	0.193369	11.6957	0.0408141	11.2467	0.208572
631	RPL41B	GIP3	-0.0399865	0.0386253	11.6988	0.0124159	11.6663	0.0373237
632	RPL41B	YFL042C	-0.0347955	0.0384893	11.6647	0.0234707	11.6445	0.0376638
633	RPL41B	CRP1	-0.0274498	0.0481675	11.6714	0.0308136	11.6609	0.0380722
634	RPL41B	SET4	-0.100747	0.0515488	11.6903	0.0361887	11.5789	0.0460768
635	RPL41B	MLP1	-0.0811247	0.0449338	11.6737	0.0182302	11.5992	0.046062
636	RPL41B	YKR096W	0.439357	0.141213	11.6705	0.0329684	12.1234	0.15576
637	RPL41B	VAN1	-0.116448	0.0539731	11.7093	0.011511	11.5928	0.0512877
638	RPL41B	YPK2	0.310531	0.114453	11.7344	0.0886529	12.0345	0.0532619
639	RPL41B	UBC4	0.0235424	0.166474	11.6354	0.0244584	11.6835	0.16706
640	RPL41B	PHO3	-0.0510264	0.0200301	11.6414	0.025697	11.6075	0.0238634
641	RPL41B	PHO5	-0.0292971	0.0223794	11.6707	0.0231157	11.6303	0.0210514
642	RPL41B	YBR147W	-0.0175863	0.0533489	11.6668	0.0410117	11.6312	0.0385421
643	RPL41B	CSH1	-0.0636432	0.0658812	11.6515	0.0589419	11.6021	0.0396417
644	RPL41B	SMY2	-0.0426383	0.044318	11.6573	0.0175849	11.5996	0.0437984
645	RPL41B	YDL012C	0.032393	0.0732722	11.647	0.017394	11.6837	0.0606298
646	RPL41B	GPM2	-0.0225927	0.0465626	11.643	0.0252804	11.6168	0.0385
647	RPL41B	GPD1	-0.00319166	0.0352526	11.6339	0.0424372	11.6538	0.0552435
648	RPL41B	PUS9	-0.0108807	0.142144	11.6474	0.0331189	11.6598	0.132588
649	RPL41B	SIR2	-0.0180357	0.0298786	11.635	0.010146	11.6213	0.0225459
650	RPL41B	STP4	0.293658	0.0438738	11.6398	0.02334	11.9289	0.0357373
651	RPL41B	RPS29B	-0.0633964	0.0480047	11.6086	0.00870665	11.5497	0.0459718
652	RPL41B	MRK1	-0.0493056	0.0233598	11.6185	0.0057306	11.5757	0.0276752
653	RPL41B	ASM4	-0.0588977	0.0535434	11.6012	0.0154017	11.5468	0.0498828
654	RPL41B	THI74	-0.0394435	0.150893	11.6141	0.0556601	11.6316	0.142422
655	RPL41B	APT2	-0.0400264	0.0371004	11.5919	0.0183635	11.5586	0.0288325
656	RPL41B	RPS17B	-0.0354248	0.0411931	11.6061	0.0303903	11.5524	0.0258465
657	RPL41B	RPS18A	-0.0251671	0.0509177	11.5815	0.0598438	11.557	0.0440524
658	RPL41B	YHP1	-0.0743018	0.0540631	11.6074	0.0168726	11.5154	0.0600598
659	RPL41B	TSA2	-0.0350117	0.022265	11.6184	0.0273178	11.5656	0.0430874
660	RPL41B	HEH2	-0.0104754	0.0699253	11.6256	0.0133041	11.6039	0.0775398
662	RPL41B	STP1	-0.0177649	0.0382608	11.6065	0.0221954	11.5858	0.0156669
663	RPL41B	DIG2	-0.0245114	0.0252402	11.6294	0.0208458	11.5968	0.0287461
664	RPL41B	PKH1	0.202678	0.0504856	11.6339	0.0317495	11.8301	0.0510746
665	RPL41B	ITR1	0.0624141	0.0365596	11.6296	0.0343624	11.6884	0.052168
666	RPL41B	PLM2	0.206041	0.0571406	11.6394	0.0463755	11.8403	0.0657572
667	RPL41B	PSP1	0.0563181	0.0395922	11.6574	0.024131	11.6952	0.0401997
668	RPL41B	GIN4	-0.175198	0.0223291	11.6208	0.0472826	11.4437	0.0331644
669	RPL41B	GRX2	-0.10594	0.0243117	11.6327	0.0263333	11.5193	0.0132261
670	RPL41B	EMI2	-0.190471	0.192014	11.6064	0.0424888	11.382	0.224113
671	RPL41B	EUG1	-0.0281569	0.0498045	11.6384	0.0452352	11.6434	0.043437
674	RPL41B	RPL1B	-0.511803	0.112187	11.6077	0.0414726	11.0831	0.0706015
675	RPL41B	FLC3	-0.0861469	0.0796909	11.6278	0.0321908	11.5625	0.0570527
676	RPL41B	RPL9A	-0.0938044	0.0917161	11.6411	0.0224208	11.5484	0.0708568
677	RPL41B	RCK1	-0.0944139	0.053572	11.6791	0.00962629	11.5833	0.0399168
678	RPL41B	TOS3	-0.149519	0.0281012	11.7041	0.00705488	11.5559	0.0164043
679	RPL41B	SSA4	-0.094774	0.0554967	11.6605	0.063028	11.5554	0.0556519
680	RPL41B	APA2	-0.137212	0.0741648	11.6776	0.0133699	11.541	0.0605739
681	RPL41B	YGL101W	-0.118809	0.0255879	11.6964	0.0134886	11.5661	0.0170347
682	RPL41B	VPS73	-0.0772227	0.1041	11.6337	0.0801034	11.5431	0.0393872
683	RPL41B	RMD9	-0.277906	0.137754	11.6802	0.055322	11.3995	0.142234
685	RPL41B	SCS3	-0.151186	0.0828086	11.6958	0.0276675	11.5648	0.0895387
686	RPL41B	BOI2	-0.0850866	0.0832778	11.6835	0.0165792	11.5988	0.0826618
687	RPL41B	RPL23B	-0.12236	0.037537	11.6592	0.0682947	11.561	0.0531962
688	RPL41B	YER130C	-0.0232525	0.0627747	11.6866	0.0316004	11.639	0.0445292
689	RPL41B	RPS26B	-0.148397	0.0362348	11.663	0.0162773	11.509	0.0415606
690	RPL41B	PMD1	-0.220557	0.0238556	11.7258	0.0330135	11.5046	0.0591583
691	RPL41B	YER139C	-0.248744	0.090952	11.6968	0.0533853	11.4439	0.0550061
692	RPL41B	SPI1	-0.111987	0.0499195	11.6652	0.0203231	11.5545	0.061784
693	RPL41B	RAD4	-0.083954	0.0275475	11.6529	0.0187868	11.5672	0.00403006
694	RPL41B	DNF1	-0.150071	0.0342214	11.693	0.0174351	11.5282	0.0216197
695	RPL41B	GRX4	-0.0844694	0.0728945	11.6466	0.0599686	11.5605	0.0156828
696	RPL41B	BMH1	-0.0432893	0.149764	11.6563	0.0246143	11.5962	0.153355
697	RPL41B	DMC1	-0.13906	0.0367992	11.6744	0.0602876	11.5671	0.0595921
698	RPL41B	STB2	-0.108996	0.0548047	11.66	0.0562664	11.5802	0.0870071
699	RPL41B	STV1	0.0408888	0.0625728	11.6408	0.0217883	11.6806	0.0742162
700	RPL41B	FKH1	-0.0338651	0.0356605	11.6421	0.0214441	11.6039	0.0504915
701	RPL41B	VHR1	-0.0934216	0.0350972	11.6648	0.0329065	11.5709	0.0273722
702	RPL41B	RPL31A	-0.0954748	0.0353348	11.6252	0.0280724	11.5637	0.0298919
703	RPL41B	KRE2	-0.0163835	0.0961401	11.7072	0.0295936	11.6839	0.0949197
705	RPL41B	YHR033W	-0.0329459	0.048449	11.6561	0.0265087	11.616	0.0283059
706	RPL41B	SAM2	-0.110628	0.034027	11.6469	0.0181677	11.5263	0.0308487
707	RPL41B	SLF1	-0.113232	0.02919	11.6788	0.0310574	11.5479	0.0446271
708	RPL41B	PTC2	-0.149087	0.00774936	11.6842	0.0238591	11.5269	0.0304653
709	RPL41B	VTC2	-0.144815	0.0569162	11.6902	0.0497363	11.568	0.0274511
710	RPL41B	ENO1	-0.0766976	0.0655435	11.6815	0.0699008	11.5739	0.0638786
711	RPL41B	ABZ1	-0.0585763	0.0459629	11.6262	0.026468	11.5587	0.0374607
712	RPL41B	YGR273C	-0.129668	0.034539	11.6446	0.00753171	11.5117	0.0305171
713	RPL41B	HEF3	-0.0569063	0.0289327	11.5917	0.0342824	11.5545	0.0448001
714	RPL41B	MSW1	-0.387805	0.17501	11.6832	0.0215969	11.2976	0.190318
715	RPL41B	RPL2B	-0.148853	0.0151175	11.6814	0.0210437	11.5345	0.00562642
716	RPL41B	BUL2	-0.0484134	0.0196533	11.6648	0.0291938	11.613	0.0131845
717	RPL41B	MAD3	-0.114534	0.0229236	11.6386	0.0324527	11.5377	0.0269376
718	RPL41B	PET8	-0.509309	0.182432	11.6377	0.0252627	11.1389	0.202735
719	RPL41B	ECM33	0.95479	0.114615	11.596	0.042892	12.5827	0.107986
722	RPL41B	POR1	-0.273401	0.0511437	11.6566	0.0742383	11.4029	0.0364083
723	RPL41B	ANP1	1.97343	0.0472383	11.6097	0.0475156	13.5934	0.0102769
724	RPL41B	HTB2	-0.0717603	0.0205998	11.6309	0.0337443	11.5747	0.0420802
725	RPL41B	TIF4631	0.0536095	0.18812	11.6409	0.0316923	11.6935	0.164663

## Sheet: Random-control
[Data for random deletion control in YPD]
ID	X1-GFP	Δx2	R	Local Error	WT X1, log2	STD	Δx2 X1, log2	STD
2	GDH1	PTP2	0.0218627	0.0459085	10.4817	0.306145	10.4941	0.293226
4	YOR342C	LCB4	0.645407	0.156637	4.91814	0.0844342	5.64204	0.185754
6	MYO2	NFI1	0.151217	0.0455568	7.58463	0.042351	7.74158	0.0422642
15	OSH2	RPL11B	-0.10987	0.744006	5.88915	0.216034	5.7773	0.557596
16	YEH2	YGR071C	0.232715	0.0924174	5.31926	0.190879	5.58814	0.209154
18	TPO4	YGR052W	0.057253	0.198561	6.316	0.332716	6.52942	0.252971
20	SBP1	YGR043C	0.0150427	0.0549148	9.63474	0.0590529	9.65025	0.0131246
21	YEH1	BUD9	0.127887	0.0684725	5.95251	0.0895216	6.08604	0.133614
23	ADE17	RPS25A	-0.0985702	0.906738	7.15437	0.377001	7.04661	0.626474
27	EMP47	APE2	0.0482778	0.0320888	7.23477	0.0196858	7.2828	0.0423746
35	CNA1	SMY1	0.16493	0.31191	6.25715	0.0302937	6.39972	0.318518
36	IMD3	NUP100	0.032705	0.0709537	9.26797	0.0837358	9.29906	0.0252244
42	YHR009C	LAC1	-0.0550535	0.0933851	5.396	0.177821	5.33815	0.245519
43	CAD1	YLR225C	0.0549759	0.382376	5.89839	0.0874662	5.91205	0.357427
45	YET1	CLB4	-0.00116754	0.0688068	7.9236	0.039277	7.92858	0.100619
48	MCH1	YLR179C	-0.125685	0.159004	5.45467	0.170524	5.28863	0.271592
52	HSP82	HSP30	-0.0284928	0.0422828	10.9163	0.0287593	10.8774	0.0749495
61	COT1	GBP2	-0.00410255	0.137684	8.77238	0.114746	8.77873	0.0568358
62	FAA1	RPS4B	0.0521926	0.499362	8.90335	0.106544	8.94127	0.391656
63	TSL1	YHR199C	-0.00794984	0.248942	8.10131	0.284035	8.16219	0.161818
64	CUE4	YHR198C	-0.0437809	0.0371424	6.65392	0.211129	6.6457	0.220449
65	NAB6	GND1	0.914142	0.305609	6.13385	0.367666	7.04799	0.062097
75	SKG3	EPT1	0.107473	0.260298	5.13941	0.117037	5.2743	0.356118
77	PDR16	DMA1	0.0342869	0.0685463	8.2919	0.0546035	8.31519	0.0840366
79	PRB1	TRR2	-0.113397	0.160413	8.37569	0.248538	8.26223	0.0958217
80	AKR1	YHR080C	-0.00404684	0.0609352	8.15119	0.117148	8.17431	0.128956
81	GLO2	SSF1	-0.0957374	0.274513	7.10443	0.085943	7.0792	0.271957
87	TCB2	LAG1	0.00513297	0.172548	7.20389	0.0914223	7.17627	0.147549
90	BCH1	RPS0A	-0.180324	0.534104	6.83007	0.212997	6.56112	0.405081
100	IOC3	PRS4	0.40337	0.342805	6.14786	0.536626	6.73243	0.491461
106	SIR2	ALK2	0.307046	0.305455	5.34545	0.0775965	5.65813	0.383515
114	GYL1	CNN1	0.090803	0.0602673	6.05107	0.0746535	6.15325	0.120372
115	HSC82	SAP155	0.125881	0.049541	12.481	0.027163	12.6092	0.032638
123	YGL082W	YPR158W	-0.00445587	0.112317	6.22561	0.0686984	6.25617	0.120969
124	GUP1	TPO3	0.158063	0.0865672	7.02131	0.010184	7.18594	0.0954457
125	SET5	PIN3	0.173429	0.205222	5.22957	0.259767	5.53091	0.225156
129	WTM2	VTC3	-0.0544587	0.142307	5.36574	0.0706251	5.30545	0.0902926
130	ISU2	SKS1	0.0982894	0.144308	8.65163	0.149393	8.70069	0.0582564
134	SMY2	SUR1	-1.50942	2.16525	5.92746	0.293192	4.49481	1.90698
135	EHT1	LPE10	0.0738151	0.116701	6.18848	0.0617445	6.31032	0.0858202
139	KTR3	RPS6A	-0.129827	0.703681	5.5792	0.535151	5.78147	0.429439
140	DFM1	NMA2	0.155001	0.21163	5.44141	0.130809	5.57679	0.322399
141	KTR4	STF2	-0.0374237	0.0742624	5.9501	0.036719	5.91552	0.0911126
142	ERV14	PEX31	0.0097366	0.0242116	7.90355	0.0358242	7.91613	0.0552654
143	SDS23	HXK2	-0.0144504	0.0250658	7.49736	0.0848932	7.49596	0.0780552
144	PYC1	ZIP2	-0.0247426	0.0979834	10.9152	0.0362615	10.9098	0.0928946
145	RMD9	SAP4	-0.0665826	0.109364	6.50203	0.0550014	6.49133	0.113477
147	YGL101W	SDT1	0.100071	0.0826261	6.46924	0.0428408	6.54727	0.104407
148	HYR1	KIP3	0.104095	0.0392829	6.06755	0.144405	6.17748	0.108137
150	UBC4	SIP2	0.130771	0.0449047	8.68166	0.0174652	8.80802	0.0530817
153	DNF1	CTH1	0.00366748	0.0653399	7.51094	0.0648472	7.54086	0.0232572
155	BMH1	RPS28B	0.00264171	0.344462	10.6698	0.122239	10.6925	0.226538
156	EMP70	LCB5	0.0306605	0.11789	8.28618	0.0715891	8.31808	0.177888
158	YLR108C	FAR10	0.235005	0.0741297	6.79621	0.0795812	7.07191	0.130966
162	GGA2	PSY3	0.087709	0.0198717	7.70542	0.08045	7.79511	0.0888233
170	PPZ1	DIC1	0.0573244	0.0813108	6.1918	0.137662	6.27253	0.160903
177	DJP1	MRS3	0.022086	0.052875	8.51645	0.0217584	8.55088	0.040953
179	MMF1	SNA3	0.0864423	0.213969	7.01237	0.111911	7.1307	0.177666
182	RHR2	HAL5	0.0355621	0.268227	12.1223	0.226324	12.2321	0.0986246
185	SER33	HES1	0.0788843	0.0490456	7.72229	0.162053	7.79736	0.205913
186	TAH1	KIN4	0.235823	0.222365	5.56706	0.157348	5.80756	0.147282
187	ASN1	MKK1	0.0134116	0.0754933	11.7229	0.134362	11.6969	0.0694432
188	NCE102	WTM2	-0.0177344	0.113476	10.6335	0.0830816	10.6456	0.0720355
189	PIN3	YOR227W	0.0570738	0.201086	6.16922	0.15307	6.2572	0.308217
190	TPO3	ISU2	0.0321491	0.097847	7.64458	0.0864301	7.67273	0.166928
195	ATF1	TPO2	-0.0244045	0.112065	6.34342	0.201586	6.159	0.234687
202	LAC1	YER067W	0.115946	0.0755219	6.7287	0.153712	6.72153	0.177397
205	APE2	PCL6	-0.0726977	0.174115	7.66874	0.172328	7.61906	0.0887129
206	CPR5	HMF1	-0.228829	0.353471	6.51957	0.260849	6.32057	0.0929922
210	TRR1	AFG3	0.0363952	0.011186	10.2097	0.0823805	10.2267	0.0861515
211	GGA1	RPL12A	0.0178327	0.0202132	5.40267	0.0985777	5.42166	0.0909061
212	DMA2	YEL047C	0.195138	0.734521	4.95191	0.211576	5.29448	0.757802
213	TOM70	YEF1	-0.169725	0.350834	6.91248	0.277942	6.73741	0.080508
215	NSG2	PPZ2	-0.0152955	0.0710269	5.87187	0.295185	5.84847	0.367887
221	YAP1802	EFT2	-0.305971	0.518753	6.75446	0.424685	6.52482	0.102285
228	HRB1	KIN1	0.0411582	0.00224576	6.35244	0.267244	6.38977	0.27081
229	GIN4	YDR107C	-0.321335	0.555969	6.18782	0.28842	6.26171	0.662758
231	SLF1	GRX3	0.129308	0.124807	5.9799	0.213106	6.10916	0.332084
232	EMI2	DNF2	0.523968	0.542157	5.95896	0.424085	6.38482	0.150839
237	YRO2	GPX2	-0.254522	0.612647	6.96455	0.234937	6.83033	0.466688
238	SWI5	YBR242W	1.24279	0.539116	5.85302	0.48849	6.9757	0.0862295
239	PSP1	YBR239C	0.508856	0.149525	5.29897	0.0287396	5.83986	0.150874
242	SAM2	SDS24	0.144987	0.256689	9.36822	0.107549	9.48392	0.170799
243	CAF120	ERV15	5.2012e-05	0.0470817	5.99253	0.245205	5.99253	0.288402
247	LAG1	YPC1	0.0305541	0.0159625	7.72943	0.0936297	7.75506	0.111743
250	SOK2	EEB1	0.15469	0.109358	5.98808	0.0992394	6.16329	0.202583
252	MSN2	SSE1	-0.149136	0.217515	6.06155	0.13117	5.91697	0.08384
259	PGM2	PRM4	-0.192464	0.299958	8.21822	0.249222	7.90793	0.116145
265	YLR413W	YPL216W	0.140243	0.286836	10.6715	0.211066	10.8117	0.0812747
269	TAL1	SSO1	-0.000686356	0.0430325	10.3568	0.0845957	10.3435	0.0476787
275	KRE2	APM1	-0.0882824	0.112605	6.51215	0.244286	6.47685	0.339739
280	RGA2	GPD2	0.473907	0.645021	6.32186	0.124991	6.97666	0.600757
286	DCS1	ATF1	0.41824	0.151881	5.77892	0.174212	6.29271	0.292839
291	ISU1	MRS2	-0.000990937	0.0789978	10.4551	0.0953781	10.4886	0.0765853
292	GIP3	PMT3	0.0105864	0.0461552	7.39304	0.0471847	7.38935	0.0264275
296	KES1	UAF30	0.0326158	0.0252426	9.22384	0.0523148	9.27375	0.0519444
297	FSH2	ECM3	0.103892	0.172994	6.49256	0.135193	6.56131	0.0595797
304	MRS4	GLO4	0.0408633	0.118694	8.38179	0.128246	8.42591	0.0617438
306	STF2	YSP3	-0.0101302	0.253003	7.77195	0.217323	7.88889	0.151045
307	NMA2	SIP3	-0.174315	0.224171	6.00219	0.157293	5.95117	0.276808
320	REI1	YMR265C	-0.080948	0.0396056	7.49466	0.0505016	7.39436	0.0709882
325	LCB4	RPL20A	-0.000335925	0.0627196	5.25509	0.257837	5.25988	0.242225
328	TIS11	HFA1	0.0452693	0.0246349	8.28194	0.147469	8.3352	0.128983
329	YLR225C	CLN1	0.0418969	0.179737	6.07709	0.253786	6.12556	0.429752
331	GAL83	RPL36A	-0.100987	0.0925596	6.16942	0.224208	6.07531	0.300594
333	SMY1	HSC82	0.142535	0.0896302	5.51081	0.0785889	5.66367	0.0744012
336	SAP155	ALD3	0.0748048	0.167122	6.55923	0.0752483	6.6042	0.100081
338	HXK1	NUP53	-0.00290559	0.308651	8.65972	0.444978	8.67159	0.328459
341	NMA1	SOK2	0.021049	0.0247586	6.95202	0.115281	6.97535	0.132252
352	VTC2	RPS1B	-0.146405	0.449527	5.76023	0.151954	5.63099	0.373374
353	CIT2	YML087C	0.0403297	0.0864653	7.08567	0.153834	7.19337	0.192871
354	DBF2	YLR108C	0.0767743	0.191836	5.46862	0.169114	5.47145	0.13812
355	ASN2	ICT1	0.0579276	0.0236807	10.2503	0.0444623	10.3022	0.0301411
356	LSB1	KIN2	0.211361	0.0748474	7.8239	0.148052	8.10565	0.144889
368	HXK2	SPA2	0.0391081	0.353446	12.4284	0.274329	12.4829	0.0868132
369	SKG6	YEH1	0.267036	0.0568556	6.01629	0.24033	6.28862	0.297896
377	ESA1	PMT2	0.377687	0.123727	5.43028	0.167641	5.731	0.166395
378	DOT6	FRT2	0.315373	0.129162	5.87582	0.254825	6.18033	0.153064
379	PTC2	MYO4	0.0628272	0.0421352	7.47498	0.0721783	7.52653	0.101395
