# Supplementary material for: Need-Based Up-Regulation of Protein Levels in Response to Deletion of Their Duplicate Genes
Source: PLoS Biol. 2010 Mar 30;8(3):e1000347. doi: 10.1371/journal.pbio.1000347 (PMC2846854; doi:10.1371/journal.pbio.1000347)
Supplement: Table S3 — Complete real-time qPCR dataset. (0.04 MB XLS) [file pbio.1000347.s013.xls]

## Sheet: Overview RQ
Relative Quantification (RQ), ΔΔCT estimation
Measurement of changes in mRNA levels (GFP transcript) by RT-qPCR. The expression levels of ACT1 was used as internal reference. Expression ratios obtained by RT-qPCR. RQ (relative quantification number) or DDCT was obtained from the equation DCT(x2)–DCT(WT), where DCT represents ¨[CT(ACT1)*E]-[CT(GFP)*E] and E is the PCR efficiency ([10(-1/m)]-1). Expression levels were obtained from at least th…
Δx2		WT
X1-GFP	DCт	X1-GFP	DCт		DDCт	DDCт SE	FoldChange		DDCт AVG	R	R_error	Significance
Fpr3	-3.4933	Fpr3_wt	-3.5038		0.0105044	0.0889479	0.992745		0.0105044	-0.576831	0.0655376	-1
Emi2	-2.67239	Emi2_wt	-3.15594		0.483545	0.137124	1.39818		0.483545	-0.532728	0.105987	-1
Fpr4	-2.9284	Fpr4_wt	-2.26167		-0.666722	0.108317	0.629936		-0.666722	-0.386593	0.0491307	-1
Ape2	-3.31097	Ape2_wt	-3.29262		-0.0183484	0.130433	0.987362		-0.0183484	-0.283221	0.0714624	-1
Cot1	-3.47276	Cot1_wt	-2.11105		-1.36171	0.136634	0.38912		-1.06842	-0.255716	0.0595091	-1
Cot1.2	-2.81575	Cot1_wt.2	-2.04063		-0.775122	0.133423	0.584339		NaN	NaN	NaN	NaN
Nma2	-3.33864	Nma2_wt	-4.06533		0.726684	0.105617	1.65483		0.726684	-0.186466	0.127352	0
Lac1	-1.61513	Lac1_wt	-1.78948		0.174349	0.147822	1.12846		0.174349	-0.165819	0.123788	0
Hrb1	-3.98045	Hrb1_wt	-3.09999		-0.880462	0.135747	0.543193		-0.880462	-0.0983348	0.102204	0
Pyc1	-1.94635	Pyc1_wt	-2.5162		0.569853	0.118514	1.48437		0.569853	-0.0914476	0.033359	0
Kes1	-1.78658	Kes1_wt	-2.41707		0.630487	0.090024	1.54809		0.630487	-0.013067	0.0333587	0
Sbp1	-3.18581	Sbp1_wt	-2.43466		-0.751149	0.0958498	0.59413		-0.751149	-0.00757956	0.0421818	0
Emp70	-3.38852	Emp70_wt	-3.73451		0.34599	0.359677	1.27102		0.34599	0.0433475	0.0418812	0
Pir1	-1.84452	Pir1_wt	-2.05852		0.214	0.11967	1.1599		0.214	0.0509452	0.0736271	0
Nmd5	-2.35059	Nmd5_wt	-3.08229		0.731701	0.157647	1.6606		0.731701	0.0520119	0.0814218	0
Caf120	-3.60406	Caf120_wt	-3.1776		-0.426457	0.117637	0.744087		-0.426457	0.26123	0.163425	0
Bmh1	-2.49763	Bmh1_wt	-1.80017		-0.697462	0.137787	0.616656		-0.697462	0.294794	0.0608585	1
Sam1	-3.13803	Sam1_wt	-3.54131		0.403274	0.0975922	1.32251		0.724635	0.313388	0.0427543	1
Sam1.2	-2.70037	Sam1_wt.2	-3.74637		1.046	0.159173	2.06479		NaN	NaN	NaN	NaN
Hsc82	-2.69202	Hsc82_wt	-2.20905		-0.482976	0.144661	0.7155		-0.482976	0.341594	0.0420739	1
Mmf1	-3.10523	Mmf1_wt	-4.81025		1.70502	0.111036	3.26034		1.70502	0.347639	0.107302	1
Cue4	-2.29032	Cue4_wt	-2.93895		0.648637	0.0960499	1.56769		0.648637	0.432988	0.0827771	1
Imd3	-3.29538	Imd3_wt	-6.05501		2.75964	0.125288	6.77225		2.75964	0.516351	0.0323788	1
Pgm2	-3.3108	Pgm2_wt	-4.59424		1.28344	0.0852921	2.43418		1.28344	0.552496	0.130835	1
Dot6	-3.62917	Dot6_wt	-3.85695		0.22778	0.0697159	1.17103		0.22778	0.697415	0.152059	1
Rga2	-3.34119	Rga2_wt	-4.26471		0.923523	0.126032	1.89674		0.923523	0.720848	0.0943332	1
Imd4	-3.15545	Imd4_wt	-2.61812		-0.537337	0.128468	0.689041		-0.537337	0.750882	0.0547148	1
Gin4	-4.3153	Gin4_wt	-3.26145		-1.05385	0.144468	0.481682		-1.05385	0.824969	0.127653	1
Lys21	-3.66262	Lys21_wt	-5.21726		1.55464	0.113043	2.9376		1.55464	0.898395	0.10423	1
Htb1	-4.27339	Htb1_wt	-5.18		0.906608	0.109139	1.87463		0.906608	0.905292	0.078264	1
Hor2	-2.2737	Hor2_wt	-2.24723		-0.026472	0.12095	0.981818		-0.026472	1.18153	0.185227	1
Sam2	-2.26927	Sam2_wt	-2.88874		0.619469	0.0886423	1.53631		0.727311	1.18154	0.0768547	1
Sam2.2	-1.66671	Sam2_wt.2	-2.06361		0.3969	0.0862012	1.31668		NaN	NaN	NaN	NaN
Sam2.3	-1.27344	Sam2_wt.3	-2.43901		1.16556	0.0704946	2.24321		NaN	NaN	NaN	NaN
Hsp82	-1.28606	Hsp82_wt	-2.36512		1.07906	0.0866765	2.11265		1.07906	1.40626	0.0676579	1
Hxk1	0.686751	Hxk1_wt	0.279852		0.406899	0.095752	1.32583		0.468762	3.47433	0.333877	1
Hxk1.2	0.657505	Hxk1_wt.2	0.126879		0.530626	0.130439	1.44456		NaN	NaN	NaN	NaN
